# Supplementary material for: General Practitioners’ Attitudes towards Essential Competencies in End-of-Life Care: A Cross-Sectional Survey
Source: PLoS One. 2017 Feb 1;12(2):e0170168. doi: 10.1371/journal.pone.0170168 (PMC5287469; doi:10.1371/journal.pone.0170168)
Supplement: S1 Dataset — The csv file contains all variables analysed within this study (demographic items (n = 11), EOLC confidence items (n = 18), EOLC importance items (n = 18) and reasons to transfer terminally ill patients to specialists (n = 7) of all 579 respondents. Missing data is indicated by NA. (XLSX) [file pone.0170168.s003.xlsx]

## Sheet: Sheet1
Sex	Age_category	completion_of_palliative_training	urban_context	Language_region	Practice_type	Workload	nr_consultations_per_halfday	number_of_home_visits	Number_of_patients_died_within_short_period	Number_of_patients_died_within_long_period	Importance_Pain	Importance_Nausea	Importance_Constipation	Importance_Delir	Importance_Depression	Importance_Nutrition	Importance_Relatives	Importance_Grief	Importance_Communication	Importance_Decisions	Importance_Advance_Directives	Importance_Suicidal_Wish	Importance_Wish_to_Die	Importance_Spiritual	Importance_Culture	Importance_Own_Emotional_Burden	Importance_Crisis_Anticipation	Importance_Coordination_Healthcare_Networks	Confidence_Pain	Confidence_Nausea	Confidence_Constipation	Confidence_Delir	Confidence_Depression	Confidence_Nutrition	Confidence_Relatives	Confidence_Grief	Confidence_Communication	Confidence_Decisions	Confidence_Advance_Directives	Confidence_Suicidal_Wish	Confidence_Wish_to_Die	Confidence_Spiritual	Confidence_Culture	Confidence_Own_Emotional_Burden	Confidence_Crisis_Anticipation	Confidence_Coordination_Healthcare_Networks	Reason_lack_of_time	Reason_unsatisfactory_remuneration	Reason_incompatibility_with_other_duties
Men	55-59	No	City	German	2-3 GPs	100	8	12	6to15	6to15	very	very	very	rather	rather	partially	very	rather	very	rather	rather not	partially	rather	rather	rather	partially	rather	rather	rather	partially	rather	partially	rather	partially	very	rather	rather	rather	rather	partially	rather	rather	partially	rather	partially	partially	partially agree	not agree	partially agree
Men	60-64	No	Rural	German	1 GP	120	10	2	6to15	6to15	very	very	rather	rather	rather	partially	partially	rather	rather	rather	very	rather	rather	partially	rather	rather	rather	rather	rather	rather	rather	partially	partially	rather	partially	rather	rather	rather	rather	rather	very	not	partially	rather	partially	rather	partially agree	not agree	partially agree
Men	55-59	No	City	German	2-3 GPs	70	10	7	6to15	6to15	very	rather	rather	rather	rather	partially	very	rather	rather	rather	partially	partially	partially	partially	rather not	rather not	partially	rather	rather	partially	partially	partially	rather	rather not	rather	partially	partially	partially	partially	rather not	rather not	rather not	not	rather	partially	partially	partially agree	rather not agree	rather not agree
Men	55-59	Yes	City	German	1 GP	95	10	6	1to5	1to5	very	very	very	very	very	partially	very	rather	very	very	rather	rather	very	rather	rather	rather	very	very	very	very	very	very	very	partially	very	rather	very	rather	rather	rather	rather	rather	partially	partially	rather	rather	rather not agree	partially agree	partially agree
Men	50-54	No	City	German	1 GP	100	12	6	1to5	6to15	rather	rather	rather	rather	rather	partially	very	rather	very	very	rather	very	very	very	rather	very	rather	partially	rather	rather	rather	rather	rather	partially	rather	rather	rather	rather	rather	partially	partially	rather	partially	rather	rather	rather	rather agree	rather not agree	rather not agree
Men	50-54	No	Agglomeration of city	German	1 GP	90	12	16	0	6to15	rather	partially	partially	rather	rather	partially	very	very	very	very	rather	rather	very	partially	partially	partially	rather not	very	rather	rather	rather	partially	rather	partially	very	very	very	very	rather	partially	partially	rather not	not	very	partially	partially	partially agree	partially agree	rather not agree
Men	60-64	No	Rural	German	1 GP	100	13	8	1to5	6to15	NA	NA	NA	NA	NA	NA	NA	NA	NA	NA	NA	NA	NA	NA	NA	NA	NA	NA	rather	rather	rather	rather	rather	partially	rather	rather	rather	rather	rather	partially	partially	partially	rather not	partially	partially	rather	not agree	not agree	not agree
Men	45-49	No	Agglomeration of city	German	2-3 GPs	100	15	10	6to15	6to15	very	very	very	very	very	partially	very	very	very	very	rather	partially	partially	rather	partially	rather	rather	very	rather	rather	rather	rather	rather	rather	very	very	very	very	very	partially	rather	partially	partially	rather	very	very	partially agree	rather not agree	partially agree
Men	50-54	No	Agglomeration of city	German	3+ GPs	100	10	4	0	1to5	rather	rather	rather	rather	rather	rather not	rather	rather	rather	rather	rather	rather	rather	rather	rather	rather	rather	rather	partially	rather	rather	partially	rather	rather not	rather	rather	rather	rather	rather	not	partially	rather	rather not	partially	partially	partially	not agree	not agree	not agree
Men	55-59	No	City	German	3+ GPs	100	20	10	16+	16+	very	very	very	very	rather	partially	very	very	rather	very	rather	partially	rather	partially	very	rather	rather	rather	rather	rather	rather	partially	partially	rather not	rather	rather	rather	rather	rather	rather not	rather	partially	partially	rather	partially	partially	partially agree	rather not agree	rather not agree
Men	55-59	No	Rural	German	3+ GPs	100	35	10	6to15	6to15	very	very	very	very	very	partially	rather	rather	very	very	rather not	rather	rather	rather	rather	partially	very	not	very	very	very	very	very	rather not	very	very	very	very	partially	very	very	rather not	rather	very	very	rather	not agree	not agree	not agree
Men	55-59	No	City	German	2-3 GPs	100	16	25	1to5	16+	very	very	very	very	very	partially	very	partially	partially	partially	rather not	rather	rather	rather	partially	very	rather	rather	very	very	very	very	NA	rather not	very	very	very	very	very	very	very	rather	not	very	very	rather	rather not agree	rather not agree	rather not agree
Men	55-59	No	Agglomeration of city	German	2-3 GPs	100	18	2	6to15	1to5	very	very	rather	very	very	partially	rather	rather	rather	rather	rather	rather	very	rather	rather	rather	rather	rather	rather	rather	partially	rather	rather	partially	very	rather	very	rather	very	partially	rather	rather	rather not	rather	rather	partially	rather not agree	not agree	not agree
Men	55-59	No	Rural	German	1 GP	100	20	10	1to5	6to15	very	very	very	very	rather	partially	rather	rather	rather	very	partially	partially	rather	partially	partially	partially	rather	partially	rather	rather	rather	partially	partially	partially	rather	partially	rather	partially	rather	rather not	rather not	rather not	rather not	partially	partially	partially	rather not agree	rather not agree	rather not agree
Men	60-64	No	Rural	German	3+ GPs	100	25	70	16+	16+	very	very	very	very	very	rather	very	very	very	very	rather	rather	very	rather	partially	rather	rather	rather	rather	rather	rather	partially	partially	partially	rather	rather	rather	rather	rather	rather	rather	not	not	rather	partially	rather	rather not agree	not agree	rather not agree
Men	45-49	No	City	German	3+ GPs	80	15	5	6to15	6to15	rather	rather	rather	very	very	rather not	very	very	very	very	partially	rather	rather	not	partially	rather	very	very	rather	rather	rather	rather	rather	not	very	rather	rather	rather	rather	rather	rather	NA	not	partially	partially	rather	not agree	not agree	not agree
Men	55-59	No	Rural	German	2-3 GPs	100	20	10	6to15	16+	rather	rather	rather	rather	rather	rather not	very	rather	rather	very	partially	rather not	rather	partially	rather not	partially	partially	rather	rather	partially	rather	partially	rather	partially	very	very	very	very	rather	partially	very	partially	not	very	rather	rather	not agree	not agree	rather not agree
Women	50-54	No	Agglomeration of city	German	2-3 GPs	40	16	0	1to5	1to5	very	rather	rather	rather	rather	partially	very	rather	very	partially	partially	rather	rather	NA	partially	rather	partially	rather	rather	rather	partially	partially	rather	partially	rather	partially	partially	partially	partially	rather not	partially	partially	rather not	partially	rather not	partially	partially agree	not agree	rather agree
Men	40-44	No	Rural	German	1 GP	90	15	2	1to5	6to15	very	very	rather	very	very	rather not	rather	rather	very	very	partially	rather not	rather	rather	rather not	rather	rather	rather	rather	rather	partially	partially	partially	partially	partially	partially	partially	partially	partially	partially	partially	rather not	rather not	partially	rather	partially	partially agree	rather not agree	partially agree
Men	60-64	Yes	City	German	2-3 GPs	90	10	20	6to15	6to15	very	rather	rather	rather	very	partially	very	very	very	rather	rather	rather	rather	rather	rather	rather	very	very	rather	rather	rather	partially	rather	partially	rather	rather	rather	rather	rather	rather	rather	partially	partially	rather	rather	rather	not agree	not agree	not agree
Men	55-59	No	Agglomeration of city	German	1 GP	100	15	4	1to5	1to5	very	very	very	very	very	rather	very	very	very	very	rather	very	very	very	very	very	very	very	very	very	very	very	very	rather	rather	very	rather	rather	very	rather	rather	rather	rather not	rather	partially	partially	rather agree	partially agree	agree
Men	40-44	No	Rural	German	2-3 GPs	80	12	10	1to5	6to15	very	very	rather	very	rather	not	rather	rather	rather	very	rather	rather	rather	partially	partially	rather	very	rather	very	very	rather	very	very	NA	rather	rather	rather	very	rather	rather	rather	partially	partially	rather	very	very	not agree	not agree	not agree
Women	65+	No	City	German	1 GP	100	15	5	1to5	1to5	very	rather	rather	very	rather	rather	rather	very	very	rather	very	rather	rather	rather	rather	very	very	rather	very	very	rather	rather	rather	partially	partially	partially	partially	rather	rather	partially	partially	rather	partially	rather not	rather not	partially	agree	partially agree	partially agree
Men	65+	No	City	German	NA	100	10	1	1to5	1to5	very	very	very	very	very	very	very	very	very	very	partially	partially	partially	partially	partially	rather	partially	rather	rather	rather	rather	rather	rather	rather not	rather	rather not	partially	partially	rather	rather	partially	rather	rather not	rather	partially	rather	rather agree	rather not agree	rather not agree
Men	45-49	No	Agglomeration of city	German	1 GP	100	16	3	1to5	1to5	very	partially	partially	very	very	partially	rather	rather	rather not	partially	rather not	rather not	partially	rather not	partially	rather	very	rather	partially	rather	rather	rather not	partially	rather not	partially	rather	rather	rather	very	rather not	rather	not	not	rather	rather not	rather not	rather agree	partially agree	partially agree
Men	60-64	No	Rural	German	1 GP	50	10	30	0	1to5	rather	rather	rather	rather	very	rather	very	very	very	very	rather not	very	very	very	rather not	very	very	very	rather	rather	rather	rather	partially	very	very	very	very	very	partially	rather	rather	very	NA	rather	rather	very	rather not agree	partially agree	partially agree
Men	35-39	No	City	German	1 GP	100	16	40	6to15	16+	very	very	very	very	very	rather	very	rather	very	very	very	rather	very	very	rather	very	rather	very	very	very	very	very	very	very	very	very	very	very	very	NA	very	very	rather	very	rather	very	not agree	rather not agree	partially agree
Men	60-64	No	Agglomeration of city	German	1 GP	90	16	2	1to5	1to5	very	rather	very	very	very	rather	very	rather	rather	rather	partially	rather	rather	rather	partially	rather	partially	rather	rather	rather	rather	rather	partially	rather not	rather	rather	rather	partially	partially	partially	partially	partially	partially	rather	rather	partially	rather not agree	partially agree	rather not agree
Men	55-59	No	Rural	German	1 GP	100	12	10	1to5	6to15	very	very	partially	rather	rather	partially	very	partially	rather	rather	partially	partially	partially	partially	partially	rather	partially	partially	rather	rather	rather	rather	rather	rather not	rather	partially	partially	rather	rather	partially	rather	partially	rather not	rather	partially	rather	not agree	not agree	not agree
Women	45-49	No	City	German	2-3 GPs	100	17	10	0	6to15	very	very	very	very	very	rather not	very	rather	very	very	very	rather	very	rather not	partially	very	very	very	rather	rather	partially	rather not	very	partially	very	very	very	very	very	very	very	not	rather not	rather	rather	very	rather agree	rather agree	rather agree
Men	65+	No	City	German	3+ GPs	100	15	4	1to5	6to15	very	rather	rather	very	very	partially	partially	partially	very	very	not	partially	partially	rather not	rather not	rather not	rather	very	rather	rather	rather	rather	rather	rather	rather	rather	rather	rather	rather	rather	rather	rather	NA	rather	rather	rather	rather not agree	rather not agree	rather not agree
Men	50-54	No	City	German	2-3 GPs	130	25	2	1to5	1to5	rather	rather	very	very	very	partially	rather	very	very	partially	partially	very	very	rather	rather	very	very	rather	rather	rather	rather	rather	partially	partially	rather	rather	rather	partially	rather	partially	partially	partially	partially	rather	rather	partially	rather agree	rather agree	rather agree
Men	50-54	No	City	German	2-3 GPs	100	14	20	6to15	16+	very	rather	rather	very	very	partially	rather	rather	very	very	rather	rather	partially	rather	very	very	rather	rather	partially	rather	very	very	rather	partially	partially	partially	rather	rather	rather	rather not	partially	rather	partially	rather	partially	partially	rather agree	rather agree	rather agree
Men	45-49	No	City	German	2-3 GPs	100	14	6	1to5	6to15	very	very	very	very	very	rather	very	rather	very	very	rather	rather	rather	very	rather	rather	rather	very	rather	rather	rather	rather	partially	rather not	rather	rather	partially	partially	rather	partially	partially	partially	NA	rather	partially	rather	not agree	not agree	rather not agree
Women	55-59	No	Agglomeration of city	German	3+ GPs	60	12	1	0	1to5	very	very	very	very	very	partially	very	very	very	very	rather	very	very	rather	rather	very	very	very	partially	partially	rather not	rather not	rather	rather not	partially	rather	rather	partially	partially	rather	rather	rather	rather not	rather	rather not	rather	rather agree	partially agree	partially agree
Men	55-59	No	City	NA	3+ GPs	20	6	NA	1to5	1to5	very	very	rather	very	very	rather	very	very	very	very	very	very	very	very	very	very	rather	rather	rather	rather	rather	rather	very	partially	very	very	very	very	rather	rather	rather	very	very	rather	very	very	rather not agree	rather not agree	rather not agree
Women	50-54	No	City	German	2-3 GPs	80	7	1	0	1to5	very	very	very	very	very	partially	rather	rather	rather	partially	rather not	partially	rather	rather not	rather	rather	partially	partially	rather not	rather not	not	not	rather not	not	partially	partially	partially	partially	partially	rather not	rather not	NA	NA	rather	rather not	partially	partially agree	rather not agree	rather not agree
Men	60-64	No	City	German	1 GP	90	12	24	1to5	16+	very	very	very	very	very	partially	very	rather	very	very	rather	rather	rather	rather	rather	very	very	rather	rather	rather	partially	rather	rather	rather not	rather	rather	rather	rather	rather	partially	partially	partially	partially	very	rather	rather	not agree	not agree	not agree
Women	60-64	No	Agglomeration of city	German	1 GP	100	6	5	1to5	16+	very	very	very	very	very	partially	rather	rather	rather	very	partially	partially	partially	rather	NA	very	rather	rather	very	very	very	very	very	partially	rather	very	very	very	very	very	very	very	NA	rather	rather	rather	partially agree	partially agree	rather not agree
Men	55-59	No	Rural	German	1 GP	120	21	5	6to15	6to15	very	very	rather	rather	rather	partially	very	very	very	very	partially	rather	rather	partially	rather not	NA	rather not	rather	very	rather	partially	rather	rather	not	partially	partially	rather	rather	partially	partially	partially	rather not	partially	rather	rather not	rather	rather not agree	not agree	rather not agree
Men	55-59	No	City	German	2-3 GPs	100	20	10	1to5	6to15	very	very	rather	rather	very	partially	rather	partially	partially	rather	partially	rather not	rather	rather	partially	partially	rather not	very	rather	rather	rather	partially	rather	rather not	partially	partially	partially	rather	rather	partially	partially	rather not	rather not	rather	partially	partially	rather not agree	partially agree	rather agree
Men	60-64	No	City	German	3+ GPs	70	10	4	1to5	1to5	very	rather	rather	rather	very	partially	very	very	very	very	very	rather	rather	partially	partially	rather	rather	rather	rather	rather	partially	partially	rather	partially	rather	rather	rather	rather	rather	partially	partially	rather not	not	rather	rather	rather	rather not agree	rather not agree	rather not agree
Women	60-64	No	Agglomeration of city	German	1 GP	100	25	5	1to5	1to5	very	very	very	rather	rather	partially	very	rather	rather	very	very	rather	rather	rather	rather	rather	rather	very	partially	partially	partially	partially	rather	partially	rather	rather	rather	rather	rather	rather	rather	partially	rather	rather	rather	rather	rather agree	rather not agree	partially agree
Men	40-44	No	Agglomeration of city	German	1 GP	100	20	1	1to5	6to15	very	very	very	rather	rather	rather	very	very	very	very	rather	rather	very	partially	rather not	very	very	very	rather	partially	partially	partially	partially	partially	rather	partially	very	rather	partially	NA	not	NA	rather	rather not	partially	partially	rather agree	not agree	rather agree
Men	45-49	No	Mountains	German	1 GP	100	15	2	6to15	6to15	very	very	very	very	very	rather not	very	very	very	very	rather not	very	very	rather not	rather	rather	partially	rather	rather	rather	rather	rather	rather	rather	rather	rather	rather	rather	rather	rather	rather	NA	NA	rather	rather	rather	not agree	not agree	not agree
Men	55-59	No	Agglomeration of city	German	3+ GPs	50	11	1	1to5	1to5	very	very	rather	very	very	partially	partially	very	very	very	very	very	very	partially	very	very	very	very	rather	rather	rather	partially	partially	partially	partially	partially	rather	partially	rather	rather	rather	rather not	rather not	rather	rather	rather	agree	rather not agree	rather agree
Men	55-59	No	City	German	2-3 GPs	70	6	5	1to5	1to5	very	very	very	very	very	partially	very	rather	very	rather	partially	partially	partially	partially	partially	partially	rather not	partially	rather	rather	NA	rather	rather	partially	rather	rather	rather	rather	rather	rather	rather	rather	partially	partially	partially	partially	partially agree	partially agree	partially agree
Women	60-64	Yes	Rural	German	2-3 GPs	70	12	3	1to5	6to15	very	very	very	very	very	very	very	very	very	very	very	very	very	very	very	very	very	rather	rather	rather	rather	rather	rather	rather	very	very	very	very	very	very	very	very	partially	very	rather	very	rather not agree	rather not agree	partially agree
Men	60-64	No	Agglomeration of city	German	1 GP	100	15	8	1to5	6to15	very	very	rather	rather	rather	rather not	rather	rather	very	rather	rather	very	very	partially	partially	rather	rather	very	rather	rather	rather	rather	rather	partially	rather	rather	rather	rather	rather	partially	rather	partially	not	rather	rather	partially	partially agree	rather not agree	partially agree
Men	60-64	No	Mountains	German	1 GP	120	20	4	1to5	6to15	very	very	very	very	very	partially	rather	rather	very	very	partially	rather	rather	partially	rather not	partially	rather	rather	rather	rather	rather	rather	rather	partially	rather	rather	rather	rather	partially	rather	rather	rather not	not	rather	rather	rather	rather agree	not agree	partially agree
Men	55-59	No	City	German	2-3 GPs	100	14	15	0	6to15	very	very	very	very	very	partially	partially	partially	rather	very	partially	rather	very	rather	rather	partially	rather not	very	very	very	very	very	very	rather	very	rather	very	very	very	partially	rather	rather	rather not	rather	rather	rather	rather not agree	not agree	rather not agree
Men	55-59	No	Rural	German	1 GP	100	15	5	1to5	1to5	very	rather	rather	very	very	rather	rather	rather	rather	rather	partially	rather	rather	rather not	very	rather	very	very	rather	rather	rather	rather	rather	partially	partially	partially	partially	partially	rather	very	very	not	partially	very	partially	rather	rather agree	not agree	partially agree
Men	50-54	No	Agglomeration of city	German	1 GP	150	20	12	1to5	6to15	very	very	very	very	very	very	very	very	very	very	very	very	very	very	rather	very	very	very	very	very	very	very	very	very	very	very	very	very	very	very	very	very	very	rather	very	very	not agree	not agree	not agree
Men	50-54	Yes	Agglomeration of city	German	2-3 GPs	100	9	1	1to5	1to5	very	very	rather	rather	very	partially	very	very	very	very	very	rather	rather	rather	partially	partially	partially	rather not	partially	rather	rather	partially	partially	partially	rather	rather	rather	rather	rather	rather	rather	rather	partially	rather	partially	rather not	agree	agree	rather agree
Men	55-59	Yes	Rural	German	1 GP	100	20	40	16+	16+	very	very	very	very	very	very	very	very	very	very	rather	rather	very	very	rather	very	very	very	partially	partially	partially	partially	rather	partially	rather	partially	partially	rather	rather	partially	partially	rather	partially	rather	rather	rather	partially agree	not agree	rather not agree
Men	65+	No	City	German	1 GP	100	10	3	1to5	6to15	very	partially	rather	partially	partially	rather	rather	rather	rather	rather	partially	partially	partially	partially	partially	partially	rather not	rather	rather	partially	rather	rather not	rather	rather	partially	rather	rather	rather	rather	partially	rather not	partially	rather not	partially	partially	rather not	partially agree	rather not agree	rather not agree
Women	55-59	No	City	German	2-3 GPs	80	22	4	1to5	1to5	very	rather	very	rather	very	rather	rather	rather	very	rather	partially	rather	very	partially	partially	partially	rather	rather	rather	rather	partially	rather	rather	rather not	rather	rather	rather	rather	rather	rather not	rather	rather	partially	rather	rather	partially	partially agree	rather not agree	partially agree
Men	45-49	No	City	German	3+ GPs	50	12	5	1to5	6to15	very	rather	very	very	very	rather	very	very	rather	very	rather	rather	rather	rather	rather	very	very	rather	rather	partially	partially	rather	partially	partially	rather	rather	partially	partially	rather	partially	rather	partially	partially	rather	partially	partially	rather agree	rather agree	partially agree
Women	55-59	No	Rural	German	2-3 GPs	70	15	3	0	6to15	very	very	very	very	very	rather	very	very	very	very	very	very	very	very	very	very	very	very	rather	rather	rather	rather	very	partially	rather	rather	rather	rather	rather	rather	rather	partially	rather not	rather	partially	partially	rather not agree	rather not agree	rather not agree
Women	45-49	No	Rural	German	2-3 GPs	100	18	6	1to5	6to15	very	very	very	very	very	rather	very	very	very	very	partially	partially	rather	rather	partially	rather	rather	rather	rather	partially	partially	rather	rather	partially	very	very	very	very	rather	not	rather not	rather	not	rather	rather	rather	rather agree	rather not agree	rather agree
Women	60-64	No	Rural	German	2-3 GPs	100	30	25	1to5	6to15	very	partially	rather	very	very	rather	very	very	rather	rather	rather	rather	rather	partially	rather not	rather	rather	very	rather	very	rather	rather	rather	partially	rather	rather	partially	rather	very	rather	rather	rather not	rather not	rather	rather	partially	rather agree	rather not agree	partially agree
Men	60-64	No	Agglomeration of city	German	1 GP	190	21	35	16+	16+	very	very	very	very	very	rather not	very	very	rather	rather	rather	rather	rather	rather	partially	rather	rather	partially	rather	rather	rather	rather	rather	partially	rather	rather	rather	rather	rather	rather	rather	rather not	NA	rather	rather	rather	rather not agree	not agree	not agree
Men	60-64	No	Agglomeration of city	German	1 GP	100	18	8	1to5	6to15	very	rather	partially	partially	very	rather not	rather	rather	rather	very	rather	partially	rather	partially	rather not	rather	partially	rather	rather	partially	rather	partially	very	partially	rather	very	rather	rather	rather	rather	very	partially	rather not	rather	partially	partially	rather not agree	not agree	rather not agree
Men	60-64	No	Rural	German	3+ GPs	150	20	40	1to5	1to5	very	very	very	rather	rather	partially	very	very	rather	very	rather	rather	rather	rather	rather	rather	partially	rather	rather	rather	rather	rather	rather	partially	rather	rather	rather	rather	rather	partially	rather	partially	rather not	rather	partially	partially	not agree	not agree	not agree
Men	40-44	No	Agglomeration of city	German	3+ GPs	50	10	4	0	1to5	rather	rather	partially	rather	rather	partially	rather	rather	rather	rather	partially	rather	rather	rather	rather	rather	rather	rather	partially	partially	partially	rather	rather	partially	rather	rather	rather	partially	partially	partially	partially	rather	partially	partially	partially	rather	rather agree	partially agree	rather agree
Women	55-59	No	Agglomeration of city	German	1 GP	100	12	2	1to5	6to15	very	very	very	rather	rather	partially	very	very	very	rather	partially	partially	rather	rather not	rather not	rather	partially	very	rather	partially	rather	partially	rather	rather	partially	partially	very	partially	partially	not	rather not	NA	not	very	rather not	partially	agree	rather not agree	agree
Men	40-44	No	Rural	German	2-3 GPs	100	14	12	1to5	6to15	very	rather	rather	rather	partially	rather not	rather	partially	rather	rather	rather	rather	partially	very	partially	rather not	partially	partially	rather not	rather not	rather	partially	not	not	rather	rather	rather	rather	rather	partially	rather not	rather	not	rather not	partially	rather	rather not agree	rather not agree	partially agree
Men	65+	No	Rural	German	1 GP	100	15	10	1to5	6to15	very	very	very	very	very	very	very	very	very	very	very	very	very	very	very	very	very	very	rather	rather	rather	rather	rather	rather	rather	rather	rather	rather	rather	rather	rather	rather	rather	rather	rather	rather	not agree	not agree	not agree
Women	40-44	No	City	German	2-3 GPs	80	11	NA	0	1to5	very	rather	rather	rather	rather	partially	rather	rather	very	very	rather	rather	very	rather	partially	rather	rather	rather	rather	rather	rather	rather	rather	partially	rather	rather	rather	rather	rather	rather	rather	partially	partially	rather	partially	partially	rather agree	partially agree	rather agree
Men	60-64	No	Rural	German	1 GP	100	30	5	6to15	6to15	very	very	rather	rather	rather	rather not	partially	rather	rather	rather	rather not	rather	rather	partially	rather	rather	rather	rather	rather	partially	rather not	partially	rather	rather not	rather	rather	rather	rather	partially	partially	rather not	rather not	rather not	partially	partially	partially	partially agree	rather not agree	partially agree
Men	50-54	No	Rural	German	1 GP	100	12	4	1to5	1to5	very	very	very	very	very	rather	rather	rather	rather	rather	rather	not	very	rather	rather	rather not	partially	rather	rather	rather	rather	rather	rather	partially	rather	partially	rather	rather	rather	partially	rather	partially	rather not	rather	partially	rather	partially agree	agree	partially agree
Men	65+	No	Rural	German	1 GP	100	14	6	16+	16+	very	very	very	very	very	rather	rather	rather	rather	very	rather	rather	very	rather	rather	partially	rather	very	very	very	very	very	very	partially	very	rather	rather	rather	rather	rather	rather	partially	partially	NA	rather	rather	rather not agree	not agree	not agree
Men	45-49	No	City	German	1 GP	100	14	5	1to5	6to15	very	very	very	rather	very	rather	very	rather	very	rather	partially	rather	rather	partially	rather	rather	very	rather	rather	rather	partially	rather	rather	partially	rather	rather	rather	rather	rather	partially	partially	partially	partially	rather	partially	rather	rather agree	rather agree	rather agree
Women	50-54	No	City	German	2-3 GPs	70	16	10	6to15	6to15	very	very	very	very	very	rather	very	very	very	very	very	very	very	very	very	very	very	very	rather	rather	rather	partially	partially	partially	rather	partially	rather	rather	very	partially	rather	partially	partially	rather	partially	rather	partially agree	not agree	rather not agree
Men	55-59	No	Rural	German	2-3 GPs	100	14	2	6to15	6to15	very	very	very	very	very	rather	very	rather	very	very	rather	rather	rather	partially	partially	partially	rather	very	rather	partially	rather	rather	rather	rather not	rather	partially	very	very	rather	partially	rather	not	not	rather	rather	rather	rather agree	rather not agree	rather agree
Men	65+	No	City	NA	1 GP	100	20	3	1to5	1to5	very	very	very	very	very	rather	rather	very	very	very	very	very	very	very	partially	very	partially	very	rather	rather	rather	rather	very	partially	rather	rather	rather	partially	very	rather	rather	very	rather not	very	partially	partially	partially agree	not agree	partially agree
Women	60-64	No	City	German	2-3 GPs	70	8	1	NA	1to5	rather	rather	rather	partially	rather	partially	rather	rather	rather	rather	rather	rather	rather	rather	partially	partially	rather	partially	partially	rather	rather	partially	rather	partially	partially	partially	rather	rather	rather	rather	rather	partially	rather not	rather	partially	partially	partially agree	rather not agree	partially agree
Women	40-44	No	Agglomeration of city	German	2-3 GPs	70	10	1	1to5	1to5	very	very	very	very	rather	rather	rather	rather	rather	rather	rather	rather	rather	rather	rather	rather	rather	rather	rather	rather	rather	rather	rather	rather	rather	rather	rather	rather	rather	rather	rather	rather	partially	partially	rather	rather	partially agree	partially agree	partially agree
Men	60-64	No	Rural	German	1 GP	100	15	7	1to5	6to15	rather	partially	rather	rather	partially	rather not	rather	rather not	rather	rather	partially	rather	rather	rather not	partially	rather not	partially	rather	rather	partially	rather	rather	rather	not	partially	partially	rather	partially	rather not	rather	rather	partially	rather	rather	partially	partially	rather not agree	rather not agree	rather not agree
Men	60-64	No	City	German	3+ GPs	100	12	12	6to15	16+	very	rather	rather	very	rather	rather not	rather	partially	rather	rather	partially	rather	rather	partially	rather	rather	rather	rather	rather	rather	rather	rather	rather	rather	partially	partially	partially	partially	rather	partially	partially	rather not	rather not	rather	rather not	rather	not agree	not agree	not agree
Men	65+	No	City	German	1 GP	100	20	2	NA	1to5	very	very	very	very	very	rather	very	very	very	rather	rather	rather	rather	rather	partially	rather	partially	very	NA	NA	NA	NA	NA	NA	NA	NA	NA	NA	NA	NA	NA	NA	NA	NA	NA	NA	not agree	not agree	not agree
Men	65+	No	Agglomeration of city	German	1 GP	10	2	2	1to5	1to5	very	partially	rather	rather	very	partially	partially	very	rather	very	rather	partially	partially	rather not	rather	very	rather	partially	rather	very	partially	very	very	rather	very	very	very	rather	very	rather	rather	rather not	rather not	partially	partially	rather not	not agree	NA	partially agree
Men	65+	No	Rural	German	1 GP	100	20	12	1to5	16+	very	rather	rather	rather	very	partially	very	rather	very	rather	partially	partially	rather	partially	partially	partially	rather	rather	rather	rather	rather	rather	rather	partially	partially	rather	rather	rather	rather	rather not	partially	rather not	rather not	rather	partially	partially	not agree	not agree	not agree
Men	65+	No	City	German	2-3 GPs	100	12	10	0	1to5	very	very	very	very	very	partially	rather	rather	very	very	very	very	very	rather	rather	rather	rather	very	very	very	very	very	very	rather	rather	rather	rather	rather	very	very	very	rather	rather	rather	rather	rather	not agree	not agree	not agree
Men	50-54	No	Agglomeration of city	NA	2-3 GPs	100	20	20	1to5	1to5	very	rather	partially	rather	rather	partially	partially	rather	rather	rather	partially	partially	rather	rather	partially	partially	rather	partially	rather	rather	rather	rather	partially	rather not	rather	rather	partially	rather	rather	partially	rather	rather	partially	rather	rather	partially	partially agree	partially agree	rather agree
Men	60-64	Yes	Rural	German	1 GP	100	12	25	1to5	1to5	very	very	rather	rather	very	partially	very	partially	rather	rather	partially	partially	partially	partially	partially	rather	rather	very	rather	rather	partially	rather	rather	partially	rather	partially	rather	partially	rather	partially	partially	partially	rather not	partially	partially	partially	not agree	not agree	not agree
Women	55-59	No	Agglomeration of city	German	2-3 GPs	80	14	1	6to15	1to5	very	rather	very	rather	very	partially	very	very	rather	rather	very	very	rather	rather	rather	very	rather	very	partially	rather	rather not	partially	partially	rather not	partially	partially	rather	partially	rather	partially	partially	rather not	not	partially	rather not	not	agree	rather not agree	partially agree
Men	65+	No	Agglomeration of city	German	1 GP	30	3	3	1to5	1to5	partially	partially	very	very	rather	rather not	rather	rather	very	very	rather	partially	very	very	very	very	very	partially	rather	partially	partially	rather	rather	partially	rather	rather	very	very	rather	partially	very	rather	partially	partially	rather	partially	not agree	partially agree	NA
Men	50-54	No	Agglomeration of city	German	1 GP	100	13	1	1to5	0	very	very	very	very	very	rather not	rather	rather	very	partially	partially	partially	rather	very	very	very	very	very	very	very	rather	rather	rather	rather not	rather	rather	very	rather	rather	rather	rather	very	rather	very	rather	rather	agree	agree	agree
Men	45-49	No	Agglomeration of city	German	2-3 GPs	70	12	15	1to5	6to15	rather	rather	rather	rather	rather	rather not	very	very	very	very	rather	rather	rather	very	very	very	very	very	rather	rather	rather	partially	rather	NA	rather	rather	rather	rather	partially	rather	rather	very	rather not	partially	partially	rather	partially agree	partially agree	partially agree
Women	40-44	No	Agglomeration of city	German	2-3 GPs	50	12	2	1to5	1to5	very	rather	rather	very	very	rather	rather	rather	rather	rather	rather	rather	rather	partially	partially	rather	partially	rather	rather	partially	partially	partially	partially	rather not	rather not	partially	partially	partially	partially	rather not	rather not	rather not	rather not	partially	rather not	partially	partially agree	rather not agree	partially agree
Men	55-59	No	City	German	1 GP	100	16	20	1to5	6to15	very	very	very	very	rather	partially	partially	partially	partially	partially	partially	rather	rather	rather not	rather not	rather not	rather not	rather	rather	rather	rather	rather	rather	partially	rather	partially	rather	rather	rather	rather	rather	not	partially	rather	partially	partially	rather not agree	rather not agree	rather not agree
Men	50-54	No	Rural	German	2-3 GPs	60	18	4	1to5	6to15	very	very	very	very	NA	partially	rather	rather	rather	rather	rather	rather	rather	rather	partially	rather	rather	rather	rather	rather	rather	partially	rather	partially	rather	rather	rather	rather	rather	rather not	partially	rather	rather not	rather	partially	rather	partially agree	not agree	partially agree
Men	55-59	No	Agglomeration of city	German	1 GP	100	22	16	1to5	6to15	very	very	very	very	very	rather	very	very	very	very	rather	very	very	rather	rather	very	very	very	very	very	very	rather	very	rather	very	very	very	very	very	rather	rather	partially	rather	very	rather	very	rather not agree	rather not agree	not agree
Men	45-49	No	Agglomeration of city	German	3+ GPs	100	13	20	1to5	1to5	very	very	very	very	very	partially	very	very	rather	very	partially	very	very	rather	partially	rather not	partially	very	very	very	rather	rather	rather	rather not	partially	partially	partially	rather	partially	rather	rather	partially	partially	rather	partially	rather	agree	not agree	not agree
Women	50-54	No	Rural	German	2-3 GPs	60	12	3	1to5	6to15	very	rather	very	very	very	rather	rather	rather	partially	partially	rather	very	very	partially	rather	very	rather not	rather	rather	rather	partially	partially	rather	partially	rather	partially	rather	partially	rather	partially	rather	rather not	rather not	rather	rather	rather	partially agree	not agree	rather not agree
Men	45-49	No	City	German	1 GP	100	12	12	6to15	6to15	rather	rather	rather	rather	rather	partially	rather	partially	partially	partially	partially	partially	partially	partially	partially	partially	rather	rather	rather	rather	rather	rather	rather	partially	rather	partially	partially	partially	rather	rather not	partially	rather not	rather not	rather not	partially	partially	rather not agree	rather not agree	rather not agree
Men	60-64	Yes	City	German	2-3 GPs	80	6	10	1to5	6to15	very	very	very	very	very	rather	very	very	very	very	very	very	very	rather	rather	rather	very	rather	rather	rather	partially	partially	partially	rather not	rather	partially	partially	rather	partially	partially	partially	partially	partially	rather not	rather	partially	partially agree	rather not agree	rather not agree
Men	55-59	No	City	German	1 GP	50	8	2	1to5	1to5	rather	rather	rather	rather	rather	partially	very	rather	very	rather not	partially	rather not	rather	partially	rather	partially	very	very	partially	partially	partially	rather not	rather not	not	rather	partially	rather	not	rather	NA	partially	not	rather	partially	partially	rather not	rather agree	not agree	partially agree
Men	60-64	No	Rural	German	1 GP	100	18	4	1to5	6to15	very	rather	rather	rather	very	very	very	very	very	very	very	very	very	very	very	very	rather	very	rather	rather	rather	rather	rather	partially	rather	rather	rather	rather	rather	partially	partially	rather	rather not	rather	partially	partially	partially agree	not agree	rather not agree
Men	65+	No	Agglomeration of city	German	2-3 GPs	60	15	NA	NA	1to5	very	very	very	very	rather	partially	rather	rather	rather	rather	partially	very	very	very	rather	rather	partially	rather	rather	rather	partially	rather	rather	rather	rather	partially	rather	rather	rather	partially	rather	partially	rather not	partially	partially	partially	partially agree	rather not agree	partially agree
Men	55-59	No	Agglomeration of city	German	3+ GPs	100	12	5	0	1to5	very	rather	very	partially	very	partially	rather	partially	partially	partially	rather	rather	rather	rather	rather	rather	rather	rather	rather	rather	rather	partially	partially	partially	partially	partially	partially	partially	rather	partially	rather not	rather not	rather not	rather not	rather	rather	not agree	not agree	not agree
Men	55-59	No	Rural	German	2-3 GPs	100	20	10	1to5	6to15	very	very	very	very	very	very	very	very	very	rather	very	rather	rather	rather	rather	very	rather	very	rather	rather	rather	rather	rather	rather	rather	rather	rather	rather	rather	partially	rather	partially	partially	rather	rather	rather	partially agree	not agree	partially agree
Men	55-59	No	City	German	1 GP	100	12	4	1to5	6to15	very	very	very	rather	very	rather	very	very	very	very	rather	rather	rather	rather	rather	rather	rather	very	rather	rather	rather	rather	rather	partially	rather	rather	very	rather	rather	rather	rather	very	rather	partially	rather	rather	rather not agree	rather not agree	rather not agree
Men	50-54	No	Rural	German	1 GP	100	15	10	1to5	6to15	very	rather	rather	rather	very	partially	rather	rather	rather	very	rather	rather	rather	rather	partially	partially	very	very	rather	rather	rather	rather	rather	partially	rather	rather	rather	rather	rather	rather	rather	partially	partially	rather	rather	rather	rather not agree	not agree	not agree
Men	60-64	No	City	German	1 GP	100	12	2	1to5	16+	very	rather	partially	rather	rather	rather	rather	very	very	rather	very	rather	rather	rather	rather	rather	rather	partially	rather	rather	rather	rather	rather	rather not	rather	rather	rather	rather	very	partially	partially	partially	partially	partially	partially	partially	rather not agree	not agree	not agree
Men	50-54	No	Rural	German	1 GP	100	15	2	1to5	1to5	very	rather	rather	rather	very	partially	rather	rather	very	rather	rather	very	very	rather	partially	very	very	rather	rather	rather	rather	rather	rather	rather	rather	rather	rather	rather	rather	rather	rather	rather	NA	partially	rather	rather	rather agree	partially agree	partially agree
Women	40-44	No	Rural	German	2-3 GPs	100	16	5	1to5	6to15	very	very	very	very	very	rather	rather	rather	rather	partially	partially	rather	rather	very	NA	very	very	very	rather	rather	rather	rather	rather	partially	rather	rather	rather	rather	rather	rather	rather	rather	rather not	rather	rather	rather	rather not agree	rather not agree	partially agree
Men	45-49	No	Rural	German	2-3 GPs	100	15	8	1to5	6to15	very	very	rather	very	very	not	very	very	very	very	very	very	very	partially	partially	partially	rather	very	rather	partially	partially	rather	partially	very	rather	rather	rather	very	rather	partially	rather	partially	rather not	rather	rather	rather	partially agree	rather not agree	rather not agree
Men	65+	No	Rural	German	2-3 GPs	50	8	9	6to15	6to15	very	very	rather	very	very	partially	rather	rather	rather	rather	partially	partially	partially	partially	rather not	rather	partially	rather	rather	rather	rather	rather	rather	partially	rather	partially	rather	rather	rather	rather not	partially	partially	not	rather	partially	rather	rather not agree	not agree	rather not agree
Men	60-64	Yes	City	French	1 GP	80	8	4	NA	6to15	very	very	very	very	very	very	very	very	very	very	very	very	very	very	very	very	very	very	partially	partially	partially	partially	partially	partially	rather	partially	partially	partially	partially	partially	partially	partially	partially	partially	rather	rather	partially agree	rather agree	rather agree
Men	55-59	No	City	German	2-3 GPs	100	20	7	0	6to15	very	very	very	very	very	very	very	very	very	very	very	very	very	very	very	rather	very	partially	very	very	very	very	very	rather	very	very	rather	very	very	very	very	very	rather	rather	very	rather	partially agree	partially agree	partially agree
Men	40-44	Yes	Rural	German	3+ GPs	100	15	3	1to5	1to5	rather	rather	rather	rather	rather	rather not	rather	rather	very	rather	rather	rather	rather	rather	rather	rather	rather	very	rather	rather	rather	rather	rather	rather	rather	rather	rather	rather	rather	rather	rather	rather	rather	rather	rather	rather	rather not agree	rather not agree	rather not agree
Men	-35	No	City	German	2-3 GPs	60	10	12	NA	1to5	very	very	very	very	very	rather	very	rather	very	very	rather	very	very	very	very	very	rather	very	rather	partially	rather	partially	rather	rather	rather	rather	rather	rather	rather	rather	rather	partially	partially	partially	partially	rather	rather not agree	rather not agree	partially agree
Men	60-64	No	Agglomeration of city	German	2-3 GPs	100	15	10	1to5	1to5	rather	rather	rather	rather	rather	rather	very	rather	rather	rather	rather	rather	rather	partially	rather not	partially	partially	rather	rather	rather	partially	partially	rather	partially	rather	rather	rather	rather	rather	rather	rather	rather	partially	rather	partially	partially	partially agree	rather not agree	rather not agree
Men	65+	No	Agglomeration of city	German	1 GP	100	10	10	1to5	6to15	very	very	very	very	very	rather	rather	partially	rather	very	rather	rather	rather	rather	rather	partially	rather	very	rather	rather	partially	partially	partially	rather not	rather	partially	partially	rather	rather	rather	rather	partially	rather not	partially	partially	rather	rather not agree	not agree	not agree
Men	60-64	No	City	German	2-3 GPs	85	6	12	6to15	6to15	very	very	very	very	very	rather	partially	partially	rather	very	partially	rather not	rather not	rather not	rather not	rather not	partially	rather	rather	rather	rather	rather	rather	rather	partially	partially	partially	partially	rather	rather not	rather not	not	not	rather	partially	rather	rather not agree	not agree	not agree
Women	60-64	No	City	German	1 GP	100	27	17	NA	NA	very	rather	very	very	rather	rather	very	very	very	very	very	very	very	rather	rather	very	very	rather	NA	NA	NA	partially	rather not	rather	rather	rather	very	rather	partially	rather not	rather	partially	rather	very	partially	not	agree	rather not agree	rather agree
Men	60-64	No	Agglomeration of city	German	1 GP	100	20	16	1to5	6to15	very	very	very	very	very	partially	very	very	very	very	rather	rather	rather	partially	partially	very	rather	rather	rather	rather	rather	rather	rather	partially	partially	partially	rather	partially	rather	rather	rather	rather not	rather not	rather	partially	rather	not agree	not agree	not agree
Women	60-64	Yes	Agglomeration of city	German	1 GP	100	10	9	0	6to15	very	rather	partially	very	rather	partially	rather	partially	rather	rather	partially	not	rather	partially	partially	rather	partially	rather	very	rather	rather	rather	partially	rather not	rather	partially	rather	partially	partially	not	partially	rather	rather not	partially	not	partially	partially agree	rather not agree	rather not agree
Women	35-39	NA	City	German	2-3 GPs	120	18	4	0	1to5	very	very	very	very	very	partially	very	rather	rather	rather	rather	rather	rather	partially	partially	partially	partially	very	very	very	very	very	very	partially	rather	rather	rather	rather	partially	partially	partially	rather not	rather not	partially	partially	rather	partially agree	rather not agree	rather agree
Men	55-59	No	Agglomeration of city	German	1 GP	100	15	10	0	1to5	very	very	rather	very	very	partially	rather	rather	very	very	rather	rather	rather	rather	partially	rather	rather	rather	rather	rather	rather	rather	rather	partially	rather	rather	rather	rather	rather	rather	rather	rather	partially	partially	partially	rather	partially agree	not agree	rather not agree
Men	60-64	No	Rural	German	1 GP	110	22	25	1to5	6to15	very	very	very	very	very	partially	rather	partially	very	very	rather	very	very	rather	partially	partially	rather	rather	rather	very	rather	rather	rather	rather not	partially	rather	very	very	rather	rather	very	partially	partially	very	rather	partially	not agree	not agree	not agree
Women	55-59	No	City	German	1 GP	NA	11	0	0	1to5	very	very	very	very	very	rather	very	very	very	NA	very	rather	rather	rather	rather	rather	partially	rather	partially	partially	partially	partially	partially	partially	partially	partially	partially	partially	partially	rather not	rather not	rather not	rather not	partially	partially	partially	NA	rather not agree	partially agree
Women	55-59	No	Mountains	German	2-3 GPs	40	12	0	1to5	1to5	very	very	rather	rather	very	partially	rather	rather	rather	rather	rather	rather	rather	partially	partially	rather	rather	rather	rather	rather	partially	partially	rather	partially	rather	rather	rather	partially	rather	partially	partially	NA	NA	partially	partially	partially	rather agree	not agree	rather agree
Women	45-49	No	Agglomeration of city	German	2-3 GPs	100	20	1	1to5	6to15	very	very	very	very	very	partially	very	very	very	very	very	rather	very	rather	very	very	rather	very	rather	very	very	rather	rather	partially	very	very	very	very	very	partially	very	rather	rather	very	very	very	agree	partially agree	partially agree
Women	45-49	No	Rural	German	3+ GPs	90	15	5	0	6to15	very	very	rather	very	very	rather not	very	very	very	rather	rather	rather	rather	partially	rather	rather	rather	rather	rather	rather	rather	partially	rather	partially	rather	rather	rather	rather	very	rather not	rather not	not	rather not	rather	partially	rather	not agree	not agree	not agree
Women	60-64	No	Rural	German	1 GP	100	25	40	0	6to15	very	rather	rather	rather	rather	rather	rather	rather	rather	rather	rather	NA	NA	NA	NA	rather	rather	rather	partially	rather	rather	rather	rather	rather	rather	rather	rather	rather	rather	NA	NA	not	rather not	rather	partially	rather	rather not agree	rather not agree	rather agree
Men	65+	No	City	German	2-3 GPs	100	12	3	1to5	6to15	very	very	very	very	very	partially	very	rather	very	very	very	rather	very	partially	NA	very	rather	rather	rather	rather	partially	partially	rather	partially	rather	rather	rather	rather	very	NA	rather	partially	NA	partially	partially	rather	partially agree	not agree	rather not agree
Men	60-64	No	Rural	German	1 GP	150	22	33	6to15	16+	very	very	very	very	very	rather	rather	rather	very	very	rather	rather	very	rather	partially	rather	rather	very	very	very	very	very	very	rather	rather	rather	very	rather	rather	rather	partially	partially	rather	rather	very	very	not agree	not agree	not agree
Men	55-59	No	City	German	2-3 GPs	60	15	12	0	1to5	very	very	very	very	very	rather	rather	rather	rather	rather	rather	partially	partially	partially	partially	rather	rather	rather	rather	rather	rather	rather	rather	rather	partially	partially	partially	partially	rather	rather not	rather not	partially	not	rather	rather not	rather	rather not agree	rather not agree	rather not agree
Men	55-59	No	City	German	2-3 GPs	100	10	8	1to5	6to15	very	partially	partially	rather	rather	partially	rather	rather	very	rather	rather	rather	rather	partially	rather	rather	partially	rather	rather	rather	rather	partially	partially	partially	rather	rather	rather	partially	rather	rather	rather	rather	rather not	rather	partially	partially	rather agree	rather not agree	partially agree
Women	45-49	No	City	German	2-3 GPs	100	20	20	1to5	1to5	very	very	very	very	very	partially	very	rather	very	very	very	very	very	rather	rather	rather	rather	very	rather	rather	rather	rather	rather	rather	rather	rather	rather	rather	rather	rather	rather	rather	rather	rather	rather	rather	rather not agree	rather not agree	rather not agree
Men	55-59	No	Rural	German	3+ GPs	70	12	2	0	1to5	very	rather	rather	rather	very	partially	very	rather	very	rather	rather	partially	rather	rather	rather	rather	rather	rather	partially	partially	partially	partially	rather	rather not	partially	partially	rather	partially	partially	partially	partially	partially	partially	partially	partially	partially	partially agree	rather not agree	partially agree
Men	55-59	No	Rural	German	2-3 GPs	100	12	6	1to5	1to5	very	rather	rather	very	very	partially	very	very	rather	rather	rather	rather	rather	rather	partially	very	rather	very	rather	rather	rather	partially	partially	rather	partially	partially	partially	partially	rather	partially	partially	rather	partially	partially	partially	very	rather not agree	rather not agree	rather not agree
Men	65+	No	Agglomeration of city	German	1 GP	100	12	2	0	1to5	very	very	very	very	very	partially	very	very	very	very	partially	partially	partially	rather not	rather	rather	very	partially	rather	rather	rather	partially	rather	partially	rather	rather	rather	rather	rather	rather	rather	NA	rather not	rather	rather	partially	partially agree	rather not agree	partially agree
Men	60-64	No	Mountains	German	1 GP	70	12	8	6to15	6to15	very	rather	rather	rather	very	partially	rather	rather	rather	very	rather	rather	partially	partially	partially	rather	rather	rather	partially	partially	rather	rather	rather	partially	partially	partially	partially	partially	rather	partially	partially	partially	partially	partially	partially	partially	rather not agree	rather not agree	rather not agree
Men	60-64	No	Rural	German	2-3 GPs	100	10	10	1to5	6to15	very	very	very	very	very	rather	very	very	very	very	partially	very	very	very	rather	rather	very	very	rather	rather	rather	rather	rather	partially	rather	rather	rather	rather	rather	partially	rather	rather	partially	rather	rather	rather	not agree	not agree	not agree
Women	60-64	No	City	German	1 GP	100	14	2	1to5	6to15	very	very	very	very	very	rather	very	very	very	very	very	very	very	very	very	very	very	very	partially	partially	partially	partially	partially	partially	rather	rather	rather	rather	partially	partially	rather	rather	partially	rather	rather	rather	not agree	not agree	not agree
Women	55-59	No	City	German	1 GP	100	7	10	0	6to15	very	very	very	very	very	partially	very	very	very	rather	rather	very	very	rather	rather	very	very	very	rather	rather	rather	rather	rather	partially	rather	rather	rather	partially	rather	partially	partially	partially	not	partially	rather	rather	rather agree	agree	rather not agree
Men	60-64	No	Agglomeration of city	German	1 GP	100	18	20	1to5	6to15	very	rather	rather	very	very	rather not	rather	very	very	very	rather	partially	rather	rather	rather	rather	rather	rather	rather	rather	rather	partially	rather	partially	very	very	very	rather	very	partially	rather	rather not	rather not	rather	rather	partially	rather agree	rather not agree	agree
Men	50-54	No	Rural	German	2-3 GPs	70	16	4	1to5	6to15	very	very	very	very	very	partially	rather	rather	rather	partially	rather	partially	partially	partially	rather	rather	rather	very	very	rather	rather	rather	rather	rather not	rather	partially	partially	rather not	very	partially	partially	rather not	rather not	partially	rather not	rather	rather agree	rather not agree	partially agree
Men	60-64	No	Rural	German	1 GP	100	15	5	1to5	6to15	very	very	rather	very	very	partially	very	very	very	rather	rather	rather	rather	rather	rather	rather	rather	rather	rather	rather	rather	NA	NA	not	rather	rather	rather	rather	rather	rather	rather	rather	partially	rather	partially	rather	rather not agree	rather not agree	rather not agree
Men	55-59	No	Rural	German	3+ GPs	100	18	5	1to5	6to15	very	rather	rather	very	rather	rather not	rather	partially	rather	very	rather not	rather not	rather	rather not	rather not	rather not	rather	rather	rather	rather	rather	rather	rather	rather	partially	rather	rather	rather	rather	partially	rather	partially	not	rather	rather not	partially	rather not agree	not agree	rather agree
Women	50-54	No	City	German	2-3 GPs	60	16	2	NA	1to5	very	very	very	rather	very	rather	very	rather	rather	rather	partially	partially	partially	partially	rather	rather	very	very	rather	rather	rather	partially	rather	partially	rather	partially	rather	partially	partially	rather not	partially	rather not	rather not	rather	partially	rather	rather agree	rather not agree	partially agree
Men	55-59	No	Mountains	German	1 GP	100	20	10	0	6to15	very	very	very	very	very	partially	rather	rather	very	very	partially	very	very	very	rather	very	rather	rather	rather	rather	rather	rather	rather	partially	very	very	very	very	very	rather	rather	partially	rather	rather	rather	rather	rather agree	not agree	partially agree
Men	55-59	No	Rural	German	2-3 GPs	70	7	2	1to5	6to15	very	rather	rather	very	very	rather	very	rather	rather	partially	rather	partially	partially	rather not	rather not	partially	partially	partially	rather	partially	rather	partially	rather	partially	rather	rather	rather	partially	very	rather not	rather not	not	NA	partially	partially	rather	partially agree	not agree	partially agree
Men	65+	Yes	Agglomeration of city	German	1 GP	100	15	6	1to5	6to15	very	very	very	very	very	rather	rather	rather	rather	rather	partially	partially	rather	partially	partially	rather not	rather	rather	rather	rather	partially	rather	rather	partially	rather	partially	partially	partially	partially	partially	partially	partially	partially	rather	rather	partially	rather not agree	rather not agree	rather not agree
Men	60-64	No	Agglomeration of city	German	2-3 GPs	100	18	5	1to5	6to15	very	very	very	rather	very	partially	rather	very	very	very	rather	rather	rather	partially	rather	rather	very	very	rather	rather	rather	rather	very	partially	very	very	very	partially	rather	very	very	rather not	rather	very	rather	very	rather not agree	rather not agree	rather not agree
Men	55-59	No	Rural	German	1 GP	140	15	12	1to5	16+	very	very	very	very	very	partially	very	very	very	very	partially	partially	rather	rather	rather	very	rather	very	very	very	rather	very	very	rather	very	very	very	very	very	partially	very	rather	rather	rather	rather	very	rather not agree	rather not agree	rather not agree
Women	50-54	Yes	Rural	German	2-3 GPs	40	10	6	0	1to5	very	very	very	very	very	partially	very	rather	rather	rather	very	rather	rather	very	rather	very	rather	rather	rather	partially	rather	rather	rather	rather not	rather	rather	rather	rather	rather	not	rather	rather	not	partially	partially	partially	NA	NA	NA
Men	60-64	No	Agglomeration of city	German	1 GP	150	25	10	6to15	16+	very	very	very	very	very	rather	very	very	very	very	very	very	very	very	rather	rather	rather	rather	rather	partially	rather not	rather	rather	rather not	rather	very	very	very	very	very	very	very	rather not	rather	rather	rather not	partially agree	rather not agree	partially agree
Men	55-59	No	Agglomeration of city	German	1 GP	100	10	25	0	16+	very	very	rather	rather	rather	rather not	rather	rather	rather	rather	rather	rather	rather	rather not	rather	rather	rather not	partially	very	very	very	very	very	partially	very	very	rather	rather	very	very	very	not	not	rather	rather	rather	not agree	not agree	not agree
Women	50-54	No	Rural	German	2-3 GPs	40	8	NA	0	1to5	very	very	very	very	very	very	very	very	very	very	very	very	very	very	rather	very	rather	rather	rather not	rather not	rather not	rather not	partially	rather	rather not	rather	rather	partially	partially	partially	partially	rather	NA	partially	rather not	rather not	agree	partially agree	agree
Men	50-54	No	Rural	German	1 GP	100	12	15	1to5	6to15	very	very	very	very	very	partially	rather	rather	rather	rather	rather	rather	rather	very	partially	rather	rather	rather	rather	very	rather	rather	partially	partially	rather	partially	rather	rather	rather	rather not	partially	rather	not	rather not	rather not	rather	partially agree	not agree	rather not agree
Men	60-64	No	Agglomeration of city	German	1 GP	100	16	2	6to15	6to15	very	very	rather	rather	very	partially	very	very	very	very	rather	rather	rather	rather	rather	rather	rather	rather	rather	rather	rather	partially	partially	partially	rather	rather	rather	rather	rather	partially	partially	partially	rather not	partially	partially	rather	partially agree	not agree	not agree
Women	60-64	No	City	German	1 GP	100	10	2	1to5	1to5	very	very	rather	rather	rather	partially	rather	rather	very	rather	partially	rather not	rather not	partially	partially	rather not	partially	rather	very	very	rather	very	very	rather	very	very	very	rather	rather	rather	rather	rather	very	rather	rather	rather	rather agree	partially agree	agree
Men	65+	No	Agglomeration of city	German	1 GP	100	12	5	1to5	1to5	very	very	very	very	very	rather	rather	rather	rather	partially	rather	rather	very	partially	rather not	rather	partially	very	rather	very	very	very	very	partially	rather	rather	rather	rather	very	very	very	rather not	NA	rather	partially	rather	rather not agree	rather not agree	rather not agree
Men	60-64	No	Rural	German	2-3 GPs	50	10	4	1to5	6to15	very	very	very	very	very	partially	rather	rather	rather	rather	partially	partially	rather	rather	partially	rather	partially	very	rather	rather	partially	rather	rather	rather not	rather	rather	rather	rather	rather	partially	rather	rather	rather not	rather	rather not	very	rather agree	rather not agree	partially agree
Men	45-49	No	City	German	2-3 GPs	70	20	15	1to5	6to15	very	very	very	rather	rather	partially	partially	rather	very	rather	rather	rather	very	partially	partially	rather	rather	partially	rather	rather	rather	rather	rather	partially	rather	rather	rather	rather	rather	partially	partially	not	rather not	rather	partially	rather	partially agree	rather not agree	partially agree
Men	60-64	No	City	German	3+ GPs	100	20	10	6to15	6to15	very	very	very	very	very	partially	rather	very	very	very	very	rather	rather	rather	rather	rather	rather	rather	rather	rather	rather	rather	rather	partially	rather	rather	rather	rather	rather	rather	rather	rather	partially	rather	rather	rather	partially agree	rather not agree	partially agree
Men	60-64	No	Rural	German	1 GP	100	20	15	1to5	6to15	very	rather	rather	rather	rather	partially	rather	rather	rather	partially	partially	partially	NA	not	rather not	rather not	rather not	rather	rather	rather	rather	partially	rather	partially	NA	rather not	rather	rather	rather	partially	rather	not	rather not	rather	not	partially	partially agree	not agree	not agree
Men	55-59	No	Agglomeration of city	German	1 GP	100	18	20	1to5	6to15	very	very	very	rather	rather	partially	rather	partially	partially	very	partially	rather	partially	partially	partially	rather	rather	rather	very	rather	partially	rather	partially	rather not	partially	partially	partially	rather	rather	partially	rather	rather not	rather not	partially	rather	rather	partially agree	partially agree	rather not agree
Men	60-64	No	Rural	German	1 GP	100	15	7	1to5	1to5	very	rather	rather	rather	very	partially	rather	rather	very	very	partially	partially	rather	partially	rather	rather not	rather	rather not	rather	rather	rather	rather	rather	partially	rather	very	rather	rather	rather	partially	partially	partially	partially	very	rather	rather	rather not agree	not agree	not agree
Men	45-49	No	City	German	1 GP	100	25	10	0	6to15	very	very	very	very	very	rather	very	rather	rather	rather	rather	rather	rather	partially	partially	rather	rather	rather	rather	rather	rather	rather	rather	rather	partially	partially	rather	rather	partially	partially	rather	partially	partially	rather	rather	rather	not agree	not agree	rather not agree
Women	40-44	Yes	Agglomeration of city	German	2-3 GPs	50	14	2	1to5	6to15	very	very	very	very	very	rather	rather	rather	very	very	rather	very	very	very	very	very	very	very	very	very	very	very	very	rather	rather	rather	rather	rather	rather	partially	rather	rather	not	partially	very	rather	not agree	rather not agree	not agree
Women	45-49	No	Agglomeration of city	German	2-3 GPs	100	12	3	0	1to5	very	rather	rather	very	very	partially	very	rather	very	rather	rather	rather	very	partially	rather	rather	rather	very	rather	partially	partially	partially	rather	rather	partially	partially	partially	rather not	rather	partially	very	partially	rather not	rather	partially	NA	partially agree	not agree	agree
Men	65+	Yes	Rural	German	1 GP	60	8	5	1to5	1to5	very	rather	partially	very	very	partially	very	rather	partially	partially	rather	partially	very	rather	partially	very	partially	rather	rather	rather	rather	rather	rather	partially	rather	rather	rather	rather	rather	rather	rather	rather	rather not	rather	partially	partially	rather not agree	rather not agree	partially agree
Men	60-64	No	Agglomeration of city	German	1 GP	100	13	20	1to5	6to15	very	rather	partially	rather	rather	rather not	rather not	rather not	partially	partially	rather not	rather not	rather	partially	rather not	rather not	rather	rather	rather	rather	rather	rather	partially	partially	partially	rather	partially	partially	rather	rather not	rather	rather	rather	rather	partially	partially	rather not agree	not agree	not agree
Men	35-39	No	Agglomeration of city	German	2-3 GPs	60	7	1	1to5	1to5	very	very	very	very	very	rather not	very	very	very	very	rather not	very	very	very	very	very	very	very	rather	rather	partially	rather not	rather not	rather not	partially	rather	rather	rather	partially	partially	rather	rather	not	rather not	rather	rather not	rather agree	rather not agree	rather agree
Women	45-49	No	Agglomeration of city	German	3+ GPs	20	14	0	0	0	very	very	very	very	very	very	very	very	very	rather	rather	rather	rather	partially	rather	very	very	rather	very	very	very	rather	rather	rather	rather	rather	rather	rather	rather	partially	partially	rather not	rather not	rather	partially	rather	rather agree	rather not agree	rather agree
Men	60-64	No	City	German	2-3 GPs	70	15	20	0	6to15	very	rather	partially	very	very	rather	very	very	very	very	rather	rather	very	very	very	rather	rather	rather	rather	rather	rather	rather	rather	partially	very	rather	rather	very	very	rather	very	rather	very	rather	rather	rather	rather not agree	not agree	not agree
Men	50-54	No	Rural	German	2-3 GPs	40	13	15	1to5	1to5	very	very	very	very	very	partially	very	rather	very	very	rather	rather	very	very	rather	very	rather	very	very	very	very	rather	rather	rather not	very	rather	very	very	rather	rather	rather	very	rather	partially	partially	rather	rather not agree	partially agree	partially agree
Men	50-54	No	Mountains	Romansh	1 GP	100	10	12	1to5	6to15	very	very	very	very	very	rather	very	rather	rather	very	rather	rather	very	rather	rather	very	very	very	rather	rather	partially	rather	rather	rather	rather	rather	rather	rather	rather	partially	partially	partially	partially	rather	partially	rather	rather not agree	not agree	rather not agree
Men	60-64	No	Agglomeration of city	German	1 GP	100	15	10	6to15	6to15	very	rather	NA	very	very	partially	very	rather	very	very	rather	rather	partially	partially	partially	rather	very	very	rather	very	rather	rather	rather	rather	very	rather	very	partially	rather	rather not	rather not	rather	rather not	rather	rather	partially	agree	partially agree	partially agree
Men	50-54	No	Rural	German	2-3 GPs	120	15	4	1to5	6to15	rather	rather	rather	very	rather	partially	rather	very	very	very	partially	rather	rather	rather	partially	rather	rather	rather	partially	rather	rather not	rather not	partially	not	rather	rather	rather	rather	rather	partially	partially	partially	rather not	partially	partially	rather	rather not agree	rather not agree	partially agree
Men	55-59	No	Rural	German	2-3 GPs	150	20	20	1to5	16+	NA	NA	NA	NA	NA	NA	NA	NA	NA	NA	NA	NA	NA	NA	NA	NA	NA	NA	rather	partially	rather	rather	rather	partially	rather	rather	rather	rather	rather	partially	partially	rather	rather not	very	rather	rather	rather agree	rather not agree	partially agree
Men	65+	No	City	German	2-3 GPs	60	10	20	1to5	6to15	very	rather	partially	rather	partially	rather not	rather	partially	rather	partially	rather	partially	rather	partially	rather not	rather not	rather not	partially	rather	very	partially	rather	rather	rather not	very	very	rather	rather	rather	rather	very	partially	rather not	rather	rather	partially	rather not agree	rather not agree	rather not agree
Men	45-49	No	Agglomeration of city	German	2-3 GPs	100	16	15	1to5	6to15	rather	rather	rather	very	rather	partially	rather	partially	rather	rather	partially	rather	rather	rather	rather	rather	very	rather	rather	rather	rather	partially	rather	rather not	partially	partially	partially	partially	rather	partially	partially	partially	partially	partially	partially	partially	not agree	not agree	not agree
Men	55-59	No	Rural	German	1 GP	100	25	50	6to15	6to15	very	very	very	very	very	partially	rather	rather	very	very	rather	rather	rather	rather	rather	rather	rather	rather	partially	rather	rather	rather	rather	rather not	rather	rather	rather	very	partially	rather	partially	rather	rather not	rather	partially	partially	rather not agree	not agree	rather not agree
Men	55-59	No	City	German	2-3 GPs	93	9	8	1to5	6to15	very	rather	rather	rather	very	partially	very	rather	very	very	rather	very	very	rather	partially	rather	very	very	rather	very	rather	rather	very	rather not	partially	rather	rather	partially	rather	rather	rather	partially	rather not	rather	rather	partially	partially agree	rather not agree	partially agree
Men	65+	No	Agglomeration of city	German	2-3 GPs	60	15	5	1to5	6to15	very	very	rather	rather	very	partially	rather	rather	rather	partially	rather	rather	rather	partially	rather not	partially	rather	rather	rather	partially	rather	partially	rather	NA	rather	rather	rather	rather	rather	partially	partially	not	not	rather	partially	partially	partially agree	not agree	rather not agree
Men	50-54	Yes	Rural	German	1 GP	100	18	4	1to5	6to15	very	very	very	very	very	rather	rather	rather	rather	rather	partially	rather	rather	rather	partially	partially	partially	partially	rather	partially	rather	partially	rather	partially	rather	rather	rather	partially	rather	partially	partially	rather	rather not	rather	rather	rather	partially agree	rather not agree	rather not agree
Men	65+	No	Agglomeration of city	German	1 GP	100	16	10	1to5	1to5	very	rather	partially	rather	rather	rather	rather	very	very	very	very	rather	rather	rather	rather	rather	rather	very	rather	rather	rather	rather	rather	partially	rather	rather	rather	rather	rather	rather	rather	rather	rather	very	rather	rather	rather not agree	rather not agree	partially agree
Men	55-59	No	Agglomeration of city	German	2-3 GPs	100	12	0	1to5	1to5	very	rather	rather	rather	rather	rather	rather	rather	rather	rather	rather	rather	rather	rather	partially	rather	rather	rather	very	rather	rather	rather	rather	rather	partially	partially	rather	rather not	rather not	rather not	partially	rather not	not	rather not	rather not	rather not	rather agree	rather not agree	rather not agree
Women	60-64	Yes	City	German	2-3 GPs	70	16	10	1to5	6to15	very	very	very	very	very	rather not	very	very	very	very	very	very	very	very	very	very	very	very	rather	rather	rather	rather	rather	rather not	very	very	very	rather	very	rather	rather	partially	partially	rather	rather	very	rather not agree	rather not agree	partially agree
Men	50-54	No	Rural	German	1 GP	110	11	6	0	1to5	very	rather	rather	rather	rather	partially	rather	rather	rather	very	rather	rather	rather	rather	rather	rather	rather	very	rather	rather	rather	rather	rather	partially	rather	rather	rather	partially	rather	not	not	not	partially	rather	partially	rather	rather not agree	rather not agree	rather not agree
Women	40-44	Yes	Agglomeration of city	German	2-3 GPs	60	15	2	1to5	1to5	very	very	very	very	very	partially	very	very	very	very	rather	rather	rather	not	very	rather	rather	rather	very	very	very	rather	rather	rather not	partially	partially	rather	rather	partially	not	not	not	rather	rather	partially	partially	not agree	not agree	not agree
Men	45-49	No	Rural	German	1 GP	100	15	20	1to5	6to15	very	very	very	very	rather	partially	rather	rather	rather	rather	rather	partially	partially	rather	rather not	partially	rather	very	rather	rather	partially	partially	rather	partially	rather	rather	rather	rather	rather	rather	rather	rather	rather not	rather	rather	rather	rather agree	rather not agree	partially agree
Men	45-49	No	City	German	3+ GPs	80	7	7	6to15	6to15	very	very	very	very	very	rather	very	very	very	rather	rather	partially	rather	rather	rather	rather	rather	rather	rather	rather	rather	rather	rather	rather	rather	rather	rather	rather	rather	rather	rather	rather	rather	rather	rather	rather	rather agree	not agree	partially agree
Women	35-39	No	Rural	German	2-3 GPs	50	15	5	1to5	1to5	very	very	very	very	very	rather	rather	rather	rather	very	rather	rather	rather	partially	rather	rather	rather	very	partially	rather	partially	partially	partially	rather not	rather	partially	partially	rather not	partially	not	rather not	not	not	rather not	rather not	rather not	agree	partially agree	rather agree
Men	45-49	No	Agglomeration of city	German	2-3 GPs	100	25	16	1to5	6to15	rather	rather	rather	very	very	partially	very	rather	rather	rather	partially	partially	partially	rather	partially	rather not	partially	rather	rather	partially	partially	rather	rather	partially	rather	rather	very	rather	rather	partially	partially	rather	rather not	partially	partially	rather	partially agree	rather not agree	rather not agree
Men	55-59	No	Agglomeration of city	German	1 GP	150	20	10	6to15	6to15	very	very	partially	rather	rather	partially	partially	partially	rather	rather	very	very	very	partially	rather not	rather not	partially	partially	very	very	rather	very	rather	NA	very	very	rather	very	very	very	very	very	rather	very	rather	rather	not agree	not agree	not agree
Men	55-59	No	City	German	1 GP	100	18	6	0	6to15	very	very	very	very	very	partially	rather	rather	very	very	rather	rather	rather	partially	partially	rather	rather	rather	rather	rather	rather	partially	rather	rather not	rather	partially	rather	rather	very	very	very	partially	not	rather	rather	partially	not agree	not agree	not agree
Men	55-59	No	City	German	2-3 GPs	90	8	NA	0	0	very	very	rather	rather	very	rather	rather	rather	very	very	very	very	very	very	rather	rather	rather	rather	rather	rather	partially	rather	rather	rather not	rather	rather	rather	rather	rather	rather	rather	rather	rather not	partially	partially	partially	partially agree	rather not agree	rather not agree
Men	55-59	No	City	German	3+ GPs	100	15	6	1to5	1to5	very	very	very	very	very	partially	rather	rather	rather	very	rather	partially	rather	partially	partially	rather	partially	rather	rather	rather	rather	rather	rather	partially	rather	rather	partially	rather	rather	partially	rather	rather not	rather not	rather	partially	partially	rather not agree	partially agree	rather not agree
Women	45-49	Yes	Agglomeration of city	German	1 GP	90	11	1	1to5	1to5	very	rather	rather	rather	rather	partially	rather	rather	very	very	rather	very	very	rather	partially	rather	very	very	partially	rather	rather	partially	partially	rather not	rather	rather	rather	rather	partially	partially	partially	partially	rather not	partially	partially	partially	agree	partially agree	agree
Men	65+	No	Rural	German	2-3 GPs	65	10	0	0	1to5	very	rather	rather	very	very	partially	rather	rather	very	very	rather	rather	rather	partially	rather	rather not	rather	rather	very	very	rather	very	very	rather	very	very	very	very	rather	rather	very	partially	NA	rather	rather	rather	not agree	not agree	not agree
Men	60-64	No	City	German	1 GP	100	18	25	6to15	6to15	very	rather	rather	very	very	rather	very	very	very	very	rather	rather	rather	rather	rather	rather	rather	very	very	very	very	very	rather	rather	very	rather	rather	rather	very	rather	rather	partially	rather	rather	rather	very	not agree	not agree	not agree
Men	45-49	No	Agglomeration of city	German	1 GP	100	23	2	1to5	6to15	very	very	very	very	rather	partially	rather	rather	rather	rather	partially	partially	rather	rather	rather	partially	partially	partially	rather	rather	rather	partially	partially	rather not	rather	rather	rather	rather	rather	rather not	rather not	rather	rather	rather	rather	rather	agree	rather not agree	rather agree
Men	40-44	No	Agglomeration of city	German	2-3 GPs	100	30	6	6to15	1to5	very	rather	very	rather	very	partially	very	partially	very	rather	rather not	very	very	rather	rather not	partially	partially	very	very	very	partially	rather	rather	rather	rather	rather	rather	rather	rather	partially	rather	rather	partially	rather	rather	partially	partially agree	not agree	not agree
Men	65+	No	Agglomeration of city	German	2-3 GPs	60	12	1	16+	16+	very	rather	rather	rather	rather	partially	rather	rather	rather	rather	partially	partially	partially	partially	partially	partially	partially	partially	very	very	very	very	very	partially	very	rather	rather	rather	rather	rather	rather	rather	partially	partially	partially	rather	partially agree	partially agree	partially agree
Men	40-44	Yes	Rural	German	3+ GPs	60	12	6	0	6to15	very	very	very	very	very	rather	very	rather	very	very	partially	rather	very	rather	partially	partially	rather	very	rather	rather	rather	rather	rather	partially	rather	partially	partially	partially	partially	partially	partially	partially	rather not	rather	partially	rather	rather not agree	not agree	partially agree
Men	60-64	Yes	City	German	1 GP	100	13	6	6to15	6to15	very	rather	partially	very	rather	partially	rather	rather	rather	NA	rather	rather not	rather	rather	rather not	partially	very	rather	rather	rather	rather	rather	partially	partially	partially	rather	partially	partially	very	NA	partially	rather	NA	rather	partially	rather	not agree	not agree	not agree
Men	60-64	No	Rural	German	1 GP	90	13	12	1to5	6to15	very	rather	rather	very	rather	partially	partially	rather	partially	very	very	rather	rather	very	rather	very	rather	very	rather	rather	partially	rather not	partially	partially	partially	rather	rather	rather	very	very	rather	very	rather	rather	partially	rather	not agree	rather not agree	not agree
Men	40-44	No	Mountains	German	2-3 GPs	80	15	20	1to5	1to5	very	very	very	very	rather	rather	very	rather	very	rather	partially	partially	very	rather not	not	partially	rather	very	rather	rather	rather	partially	rather not	partially	rather	rather	rather	rather	partially	partially	partially	not	partially	very	partially	partially	rather agree	rather not agree	rather agree
Men	40-44	No	Mountains	German	NA	100	10	6	1to5	1to5	very	rather	partially	rather	rather	rather not	rather	rather	rather	rather	partially	rather	rather	partially	rather	rather	very	rather	rather	partially	partially	rather	partially	rather not	partially	rather	partially	rather	rather	partially	rather	rather not	not	partially	partially	rather not	rather agree	not agree	rather not agree
Men	60-64	No	City	German	2-3 GPs	100	12	3	1to5	6to15	rather	rather	rather	rather	very	partially	rather	very	very	very	partially	rather	rather	very	rather	rather	partially	rather	rather	rather	rather	rather	rather	partially	rather	rather	rather	rather	rather	partially	partially	partially	rather not	rather	partially	rather	rather not agree	rather not agree	rather not agree
Men	60-64	No	Agglomeration of city	German	1 GP	150	20	1	1to5	1to5	rather	rather	rather	rather	rather	partially	rather	rather	very	rather	rather	rather	rather	rather	rather	very	rather	rather	rather	rather	rather	rather	rather	rather	rather	rather	very	rather	rather	rather	rather	rather	NA	rather	rather	rather	agree	partially agree	rather agree
Men	45-49	No	Rural	German	3+ GPs	75	13	2	1to5	1to5	rather	rather	rather	rather	rather	rather	rather	rather	rather	rather	very	rather	rather	rather	rather	rather	rather	rather not	rather	rather	rather	partially	partially	partially	rather	rather	rather	rather	very	rather	rather	not	not	partially	partially	partially	agree	partially agree	rather not agree
Men	55-59	No	Mountains	Romansh	1 GP	100	20	24	1to5	16+	very	very	very	very	very	rather	very	rather	rather	very	rather	rather	rather	rather	rather	rather	rather	very	very	very	very	very	rather	partially	rather	rather	rather	rather	rather	rather	rather	rather	partially	rather	rather	very	rather not agree	not agree	not agree
Men	60-64	No	City	German	1 GP	40	7	2	0	1to5	very	very	very	rather	rather	partially	rather	rather	very	very	partially	partially	partially	rather	rather not	rather	rather not	partially	rather	rather	rather	partially	rather	not	rather	rather	rather	rather	rather not	partially	partially	rather	not	rather	rather not	rather	partially agree	not agree	rather not agree
Women	55-59	Yes	Agglomeration of city	German	2-3 GPs	100	12	30	1to5	16+	very	very	very	very	very	partially	very	rather	very	very	rather	partially	very	very	rather	rather	very	rather	rather	rather	rather	rather	rather	rather not	rather	rather	rather	rather	partially	rather not	rather	rather	rather not	rather	rather	rather	rather not agree	partially agree	rather not agree
Women	50-54	No	City	German	3+ GPs	90	10	2	0	1to5	very	very	very	very	very	rather	very	very	very	very	very	very	very	very	very	very	very	very	rather	rather	rather	rather	partially	partially	rather	rather	rather	partially	partially	rather not	partially	rather	rather not	rather	rather	rather	rather agree	partially agree	rather agree
Men	45-49	No	City	German	3+ GPs	100	18	6	6to15	6to15	very	very	rather	very	rather	partially	rather	rather	very	rather	rather	very	very	rather	rather	rather	very	very	rather	rather	rather	very	partially	rather	rather	rather	partially	very	very	partially	partially	rather not	rather not	partially	very	very	partially agree	rather not agree	rather not agree
Men	45-49	No	City	German	3+ GPs	80	12	2	1to5	1to5	very	very	very	very	very	partially	very	very	very	very	rather	very	very	very	very	very	very	very	partially	rather	rather	partially	rather	partially	rather	rather	rather	rather	rather	rather	rather	rather	partially	rather	partially	partially	partially agree	rather not agree	partially agree
Men	55-59	No	Agglomeration of city	German	1 GP	80	20	2	1to5	1to5	very	rather	rather	rather	rather	partially	partially	rather not	rather	rather	rather not	rather not	rather not	rather not	rather not	rather not	rather	partially	rather	rather	rather	partially	partially	not	rather	partially	partially	not	rather	not	rather	NA	NA	NA	NA	partially	rather not agree	rather agree	rather not agree
Men	50-54	No	City	German	1 GP	100	22	12	1to5	16+	very	very	rather	rather	rather	rather not	very	rather not	rather	rather	rather not	rather	rather	rather not	rather not	rather	partially	very	rather	rather	rather	rather not	partially	rather	partially	partially	partially	rather	rather	partially	partially	partially	partially	rather	partially	partially	rather agree	not agree	rather not agree
Men	60-64	No	Rural	German	3+ GPs	100	15	10	1to5	6to15	very	very	rather	rather	very	partially	rather	partially	very	very	partially	partially	partially	rather not	partially	partially	partially	partially	rather	rather	rather	partially	partially	rather	rather	rather	rather	rather	rather	partially	partially	NA	rather not	rather	partially	rather	rather not agree	not agree	not agree
Men	40-44	No	Rural	German	3+ GPs	100	15	10	1to5	6to15	very	very	very	very	very	partially	very	rather	very	very	rather	rather	rather	partially	partially	very	rather	rather	rather	rather	rather	rather	partially	partially	very	very	very	rather	rather	rather not	partially	rather not	rather not	very	rather	rather	partially agree	partially agree	rather not agree
Men	40-44	No	Agglomeration of city	German	2-3 GPs	100	20	15	1to5	6to15	very	very	very	very	very	partially	rather	rather	rather	very	rather	rather	rather	partially	partially	partially	rather	very	rather	rather	rather	partially	rather	partially	very	very	rather	rather	rather	partially	partially	partially	partially	rather	rather	rather	rather not agree	rather not agree	partially agree
Men	55-59	No	City	German	2-3 GPs	70	14	20	6to15	6to15	very	very	very	very	very	partially	very	rather	very	very	rather	rather	very	rather	partially	very	rather	very	rather	rather	rather	partially	partially	partially	partially	partially	rather	rather	rather	NA	rather	rather not	rather not	rather	partially	rather	rather agree	rather not agree	partially agree
Men	55-59	No	City	German	3+ GPs	100	5	3	1to5	1to5	very	very	very	very	very	rather	rather	rather	rather	very	rather	partially	very	partially	partially	partially	rather	rather	rather	rather	rather	rather	rather	partially	partially	partially	partially	rather	rather	not	rather not	not	not	partially	partially	partially	rather agree	rather not agree	rather agree
Men	55-59	No	City	German	1 GP	100	18	20	1to5	6to15	very	very	rather	very	very	rather	very	very	very	very	rather	rather	rather	partially	partially	very	rather	very	rather	rather	rather	partially	partially	rather not	rather	rather	rather	partially	rather	rather	partially	not	not	rather	partially	rather	partially agree	rather not agree	partially agree
Men	55-59	No	City	German	2-3 GPs	130	22	20	6to15	1to5	very	rather	very	very	rather	partially	rather	partially	rather	very	rather	partially	partially	very	rather	rather	rather	rather	rather	rather	very	rather	rather	partially	very	very	rather	very	partially	rather	rather	rather	rather	very	rather	rather	rather agree	agree	partially agree
Women	40-44	No	City	German	2-3 GPs	70	25	2	0	0	very	very	very	very	very	very	very	very	very	very	very	very	very	very	very	very	very	very	partially	rather not	rather not	rather not	partially	not	not	not	not	not	rather not	partially	partially	not	not	not	not	rather not	agree	not agree	rather not agree
Men	60-64	Yes	Agglomeration of city	German	2-3 GPs	40	8	0	1to5	1to5	very	very	rather	rather	rather	rather not	rather	partially	rather	rather	rather	rather	rather	partially	rather not	rather	rather	rather	rather	rather	partially	rather	very	rather not	rather	rather	rather	rather	very	rather	very	partially	not	rather	rather	very	rather not agree	not agree	rather not agree
Men	60-64	No	Agglomeration of city	German	1 GP	100	12	1	0	1to5	very	rather	rather	partially	rather	partially	rather	rather	rather	rather	partially	partially	partially	partially	partially	rather	partially	partially	partially	partially	partially	rather	rather	rather not	partially	partially	rather	partially	rather	partially	partially	partially	partially	rather	partially	partially	partially agree	rather not agree	partially agree
Women	40-44	No	Agglomeration of city	German	2-3 GPs	100	18	5	1to5	1to5	very	very	rather	rather	rather	partially	rather	partially	partially	partially	partially	partially	partially	partially	partially	rather not	partially	rather	partially	partially	partially	partially	partially	partially	partially	rather	rather	rather	rather	rather not	partially	partially	not	rather	partially	rather	not agree	not agree	not agree
Men	65+	No	Agglomeration of city	German	1 GP	100	15	2	1to5	1to5	very	very	very	very	very	partially	rather	rather	very	very	rather	rather	rather	partially	partially	partially	partially	very	partially	partially	partially	partially	rather	partially	very	very	very	rather	rather	rather	rather	rather	partially	rather	partially	rather	rather not agree	not agree	not agree
Men	55-59	No	Agglomeration of city	German	1 GP	100	40	8	6to15	16+	very	rather	rather	rather	rather	not	partially	rather	rather	rather	rather not	very	very	rather not	rather not	rather not	rather not	rather not	very	partially	rather not	partially	rather	not	rather not	rather not	partially	partially	rather not	rather	rather	rather not	not	partially	rather not	rather not	agree	partially agree	rather agree
Men	55-59	No	Rural	German	2-3 GPs	100	20	10	1to5	6to15	very	rather	partially	very	very	rather not	rather	partially	rather	rather	partially	partially	partially	not	rather not	rather	rather	rather	rather	rather	rather	rather	rather	partially	rather	partially	rather	partially	partially	partially	partially	not	partially	partially	rather	rather	partially agree	rather not agree	rather not agree
Men	55-59	Yes	City	German	2-3 GPs	90	15	15	1to5	16+	rather	rather	rather	rather	rather	partially	very	rather	rather	rather	rather	partially	partially	partially	partially	partially	rather	rather	rather	rather	partially	rather	rather	partially	rather	rather	rather	rather	rather	partially	partially	partially	partially	partially	partially	rather	rather not agree	rather not agree	rather not agree
Men	65+	No	Agglomeration of city	German	1 GP	80	8	1	1to5	1to5	very	very	very	rather	rather	partially	rather	rather	rather	rather	rather	rather	rather	rather	rather	rather	rather	rather	rather	rather	rather	rather	rather	rather	rather	rather	rather	rather	rather	rather	rather	rather	partially	rather	rather	rather	partially agree	rather agree	partially agree
Women	45-49	No	Rural	German	NA	50	16	4	1to5	1to5	very	very	very	very	very	partially	very	very	very	very	partially	rather	rather	rather	partially	very	rather	rather	partially	partially	partially	partially	partially	partially	partially	partially	rather	partially	partially	rather not	partially	rather not	not	partially	partially	rather not	rather agree	rather not agree	rather agree
Men	55-59	Yes	Agglomeration of city	German	1 GP	100	20	35	1to5	6to15	very	very	very	very	very	rather	very	very	very	very	very	very	very	very	very	very	very	very	rather	rather	rather	rather	rather	rather	rather	rather	rather	rather	very	rather	rather	very	rather	rather	rather	very	not agree	not agree	not agree
Women	50-54	Yes	Agglomeration of city	German	2-3 GPs	100	12	2	0	1to5	NA	NA	NA	NA	NA	NA	NA	NA	NA	NA	NA	NA	NA	NA	NA	NA	NA	NA	NA	NA	NA	NA	NA	NA	NA	NA	NA	NA	NA	NA	NA	NA	NA	NA	NA	NA	NA	NA	NA
Women	50-54	Yes	City	German	2-3 GPs	90	6	2	NA	1to5	very	very	very	very	very	partially	very	very	very	very	rather	very	very	very	partially	rather	rather	rather	rather	rather	rather	rather	rather	partially	rather	partially	partially	partially	rather	partially	rather	rather	rather not	partially	partially	partially	partially agree	not agree	partially agree
Women	35-39	No	NA	German	3+ GPs	80	9	NA	0	0	very	very	very	very	very	very	very	very	very	very	very	very	very	very	very	very	very	very	rather	rather	rather	rather	partially	partially	partially	partially	rather	partially	partially	partially	partially	partially	rather not	rather	partially	rather	partially agree	NA	rather agree
Men	60-64	No	City	German	1 GP	100	12	10	NA	16+	very	very	very	very	very	rather	very	very	very	very	rather	rather	NA	rather	rather	very	rather	rather	rather	rather	rather	rather	rather	rather	rather	rather	rather	rather	rather	rather	rather	rather	rather not	rather	rather	rather	rather not agree	rather not agree	rather not agree
Men	50-54	No	City	German	3+ GPs	70	12	5	1to5	1to5	very	very	very	rather	rather	rather	very	rather	very	very	rather	rather	rather	rather	partially	rather	rather	rather	rather	rather	rather	partially	rather	rather	rather	rather	rather	rather	rather	partially	partially	partially	rather not	partially	partially	partially	partially agree	partially agree	rather agree
Women	45-49	No	Agglomeration of city	German	1 GP	50	6	0	0	1to5	very	very	rather	rather	very	rather not	very	very	very	very	very	very	very	very	partially	very	rather	very	rather not	rather not	rather not	rather not	NA	partially	partially	partially	rather	rather	rather	partially	rather not	partially	NA	partially	rather not	rather not	rather agree	not agree	rather agree
Men	65+	No	Rural	German	1 GP	100	20	15	0	6to15	very	very	very	very	very	rather	very	very	very	very	very	very	very	very	very	very	very	very	very	very	very	very	very	rather	very	very	very	very	very	very	very	very	very	very	very	very	not agree	not agree	not agree
Women	55-59	No	Rural	German	1 GP	100	17	2	0	1to5	very	very	very	very	very	rather	rather	very	very	very	rather	rather	rather	very	very	very	rather	rather	rather	rather	rather	partially	partially	very	rather	very	very	partially	rather not	rather not	rather not	rather	rather not	partially	partially	partially	rather agree	rather agree	agree
Men	55-59	Yes	Rural	German	1 GP	100	25	20	0	16+	rather	rather	rather	rather	rather	not	very	very	very	very	partially	partially	rather	very	partially	rather	very	very	rather	rather	rather	rather	rather	rather not	very	rather	very	very	very	rather	very	very	partially	rather not	very	NA	not agree	partially agree	not agree
Men	60-64	No	City	German	1 GP	100	45	4	1to5	6to15	very	rather	rather	rather	rather	partially	rather	rather	very	rather	rather	rather	rather	partially	partially	partially	partially	partially	rather	rather	rather	rather	rather	rather	partially	rather	rather	rather	rather	rather	rather	NA	NA	rather	partially	rather	rather agree	rather not agree	rather agree
Men	65+	No	Agglomeration of city	German	2-3 GPs	130	10	16	6to15	6to15	very	very	very	very	rather	partially	very	rather	very	very	rather	rather	rather	rather	partially	very	rather	rather	rather	rather	rather	rather not	rather	partially	rather	rather	rather	rather	rather	rather	rather	rather	not	rather	partially	partially	rather not agree	rather not agree	rather not agree
Men	35-39	No	City	German	1 GP	100	10	2	1to5	1to5	very	very	very	rather	rather	rather not	partially	rather not	rather	very	very	rather	very	partially	partially	partially	partially	very	rather	rather	rather	rather	partially	partially	rather	rather	very	rather	rather	rather	rather	not	not	rather	partially	rather	rather agree	rather not agree	rather agree
Men	60-64	No	City	German	3+ GPs	50	14	4	6to15	1to5	very	very	rather	very	rather	rather	very	rather	rather	rather	partially	partially	rather	partially	partially	partially	rather not	partially	rather	rather	rather	partially	partially	partially	rather	rather	rather	rather	rather	partially	rather	partially	rather not	rather	partially	rather	partially agree	not agree	rather not agree
Women	50-54	Yes	City	German	3+ GPs	85	8	1	1to5	1to5	very	very	very	very	very	partially	very	very	very	very	very	very	very	very	very	very	very	very	rather	partially	rather	partially	very	rather not	rather	very	very	rather	very	partially	partially	rather	partially	rather	partially	partially	rather not agree	rather not agree	rather not agree
Men	55-59	Yes	Rural	German	2-3 GPs	100	12	40	16+	6to15	very	rather	very	very	very	partially	very	very	very	rather	very	very	very	very	very	very	rather	rather	partially	partially	rather	partially	partially	rather	rather	rather	rather	rather not	very	rather	very	partially	partially	very	partially	very	not agree	not agree	rather not agree
Women	55-59	Yes	City	German	2-3 GPs	50	12	3	0	1to5	very	very	very	very	very	rather not	very	rather	very	rather	rather	rather	rather	rather	rather	very	rather	rather	rather	partially	partially	partially	rather	rather not	rather	rather	rather	rather	rather	rather not	partially	rather	partially	rather	partially	rather	rather not agree	not agree	rather not agree
Women	60-64	No	Agglomeration of city	German	1 GP	100	9	3	0	1to5	very	very	very	very	very	rather	very	very	very	very	very	very	very	very	rather	very	very	very	rather	very	rather	rather	rather	partially	partially	rather	rather	rather	rather	rather not	partially	partially	rather not	partially	partially	rather	rather agree	not agree	rather agree
Men	65+	No	City	German	1 GP	40	10	3	1to5	6to15	rather	rather	very	rather	partially	rather not	partially	partially	rather not	partially	rather	rather not	rather not	rather	rather	partially	partially	partially	very	partially	partially	partially	rather	very	rather	rather	rather	rather	rather	partially	rather	rather	partially	rather	partially	rather	partially agree	not agree	partially agree
Women	55-59	No	Rural	German	2-3 GPs	70	10	4	1to5	1to5	very	very	very	very	very	partially	rather	rather	very	rather	rather	rather	rather	partially	partially	very	rather	very	partially	partially	partially	partially	rather	partially	rather	rather	rather	rather	rather	rather	rather	partially	rather not	rather	partially	rather	rather not agree	not agree	partially agree
Men	60-64	No	Rural	German	1 GP	100	20	2	0	1to5	rather	rather	rather	rather	very	partially	rather	very	very	very	very	very	very	partially	rather not	rather	partially	rather	rather	rather	rather	rather	partially	partially	rather	rather	very	rather	rather	rather	rather	not	not	rather	partially	rather	partially agree	partially agree	partially agree
Men	60-64	No	Rural	German	2-3 GPs	75	15	4	1to5	6to15	very	very	rather	partially	rather	rather not	very	rather	rather	rather	partially	partially	very	rather	partially	partially	partially	rather	rather	rather	partially	rather	rather	partially	very	partially	very	rather	rather	partially	rather	partially	rather not	rather	partially	rather	rather not agree	not agree	rather not agree
Women	35-39	No	City	German	3+ GPs	90	13	0	0	0	very	very	very	very	very	rather not	rather	very	very	very	rather	rather	rather	partially	partially	rather	rather	rather	very	very	very	very	very	rather	rather	rather	rather	rather	rather	partially	partially	partially	rather not	very	partially	rather	rather not agree	rather not agree	rather not agree
Men	65+	No	Rural	German	1 GP	100	20	6	1to5	1to5	rather	rather	partially	rather	rather	partially	rather	partially	rather	rather	partially	partially	partially	rather	rather not	partially	partially	rather	partially	partially	rather not	rather not	rather not	rather not	partially	partially	partially	rather not	partially	rather not	partially	partially	rather not	partially	rather not	partially	rather not agree	not agree	not agree
Men	55-59	No	Rural	German	2-3 GPs	80	12	8	1to5	6to15	very	very	very	very	very	partially	very	very	very	very	very	rather	very	partially	very	rather	rather	rather	rather	rather	rather	rather	rather	partially	rather	rather	rather	rather	rather	partially	rather	rather not	rather	partially	rather	rather	rather agree	partially agree	partially agree
Men	55-59	No	Rural	German	1 GP	100	16	20	1to5	1to5	very	very	rather	rather	rather	partially	rather	rather	rather	very	partially	partially	rather	partially	partially	partially	rather	rather	rather	rather	partially	partially	rather not	not	partially	rather	rather	rather	very	rather	rather	rather not	rather not	rather	partially	rather	rather not agree	rather not agree	rather not agree
Men	60-64	No	Agglomeration of city	German	2-3 GPs	50	15	1	1to5	1to5	very	rather	rather	rather	rather	partially	rather	partially	partially	partially	rather	partially	partially	partially	partially	rather	partially	rather	partially	partially	partially	rather	rather	partially	rather	partially	partially	partially	rather	rather not	rather not	partially	rather not	rather	partially	partially	rather not agree	not agree	partially agree
Women	45-49	Yes	Rural	German	2-3 GPs	40	12	2	0	1to5	very	very	very	very	rather	partially	very	very	very	very	rather	rather not	rather	rather	rather not	rather not	rather	very	rather	rather	rather	partially	partially	partially	partially	partially	rather	rather	rather	rather not	partially	rather	rather not	rather	rather	rather	partially agree	not agree	partially agree
Men	65+	No	Agglomeration of city	German	1 GP	100	10	15	1to5	1to5	very	very	very	very	very	very	very	very	very	very	rather	very	very	rather	very	very	very	rather	partially	partially	rather	rather	rather	not	rather	rather	rather	rather not	rather	partially	partially	rather	partially	rather	rather not	rather	rather not agree	rather not agree	partially agree
Men	55-59	No	Rural	German	2-3 GPs	60	8	7	1to5	0	very	very	very	very	rather	rather	very	NA	rather	rather	rather	rather	rather	rather	partially	rather	very	rather	rather	partially	rather	partially	rather	rather not	rather	partially	rather	NA	partially	not	partially	partially	not	NA	partially	rather not	partially agree	rather not agree	partially agree
Women	35-39	No	City	German	NA	60	1	1	1to5	1to5	very	rather	very	very	very	partially	very	rather	rather	very	rather	very	very	rather	very	rather	rather	very	rather	rather	rather	partially	rather	partially	very	very	very	partially	very	partially	partially	partially	partially	rather	partially	very	rather not agree	not agree	partially agree
Men	40-44	No	Rural	German	1 GP	100	10	5	1to5	1to5	very	very	rather	very	rather	partially	rather	rather	rather	rather	partially	rather	very	rather	rather	rather	partially	partially	rather	rather	rather	partially	partially	rather not	partially	rather	rather	rather	partially	partially	rather	rather	rather not	partially	partially	partially	not agree	not agree	not agree
Men	60-64	No	Agglomeration of city	German	1 GP	80	8	10	1to5	1to5	rather	rather	rather	rather	rather	rather	rather	rather	rather	rather	rather	partially	rather	rather	rather	rather	partially	rather	partially	partially	partially	partially	partially	partially	partially	partially	partially	partially	partially	partially	partially	partially	partially	partially	partially	partially	rather not agree	rather not agree	rather not agree
Men	35-39	No	Mountains	German	1 GP	100	12	15	1to5	6to15	very	very	very	very	very	rather	very	rather	rather	very	partially	rather not	rather	not	partially	rather not	partially	rather	rather	rather	rather	rather	rather	rather	rather	rather	rather	rather	rather	rather	rather	rather	partially	rather	rather	rather	not agree	not agree	not agree
Men	50-54	Yes	Mountains	German	1 GP	100	10	25	1to5	6to15	very	very	very	very	very	rather	very	very	very	very	rather	very	very	rather	partially	rather	rather	very	rather	rather	rather	very	very	partially	very	very	very	very	very	rather	very	rather	partially	rather	rather	very	rather not agree	rather not agree	not agree
Men	65+	No	Rural	German	2-3 GPs	50	15	6	6to15	6to15	very	very	very	very	very	rather not	very	very	very	very	rather	rather	rather	partially	partially	very	very	very	rather	rather	rather	very	very	partially	very	rather	rather	rather	rather	rather	rather	partially	rather not	very	very	very	rather not agree	not agree	partially agree
Men	45-49	Yes	Rural	German	2-3 GPs	60	18	10	0	6to15	very	very	very	very	very	partially	very	rather	very	very	rather	partially	partially	partially	partially	partially	partially	very	very	very	very	very	rather	rather not	rather	rather	rather	rather	very	partially	partially	partially	partially	partially	rather	rather	partially agree	not agree	rather not agree
Women	40-44	No	Rural	German	3+ GPs	60	14	1	1to5	1to5	very	very	very	very	very	rather not	very	very	very	rather	rather	rather	rather	rather	rather	rather	rather	rather	rather	rather	rather	partially	partially	rather	rather	rather	rather	rather	rather	partially	partially	partially	partially	partially	partially	rather	rather not agree	rather not agree	rather not agree
Men	55-59	No	Rural	German	1 GP	175	12	17	1to5	6to15	very	rather	rather	very	very	partially	very	rather	very	very	rather	rather	rather	very	rather	very	rather	very	rather	rather	rather	rather	rather	rather not	rather	rather	rather	partially	rather	partially	rather	rather	rather not	partially	partially	rather	rather not agree	not agree	rather not agree
Men	60-64	No	City	German	1 GP	100	14	2	1to5	1to5	very	very	very	very	very	rather	very	rather	very	very	rather	rather	very	very	very	rather	very	very	rather	rather	rather	rather	rather	rather	rather	partially	partially	partially	rather	NA	rather	rather	partially	partially	partially	rather	rather agree	rather not agree	rather agree
Men	45-49	Yes	Agglomeration of city	German	2-3 GPs	100	18	6	6to15	1to5	rather	rather	rather	rather	rather	rather not	rather	rather	rather	rather	partially	rather	rather	rather	rather	rather	rather	rather	very	very	rather	rather	rather	rather not	rather	rather	rather	rather	rather	partially	rather	rather	rather	rather	partially	partially	agree	not agree	agree
Men	35-39	No	City	German	1 GP	80	15	2	0	1to5	very	rather	rather	very	very	rather	rather	very	very	rather	rather	rather	rather	partially	rather	very	rather	very	NA	NA	NA	NA	NA	partially	very	rather	rather	partially	rather	partially	rather not	not	not	partially	partially	rather	rather agree	rather not agree	rather not agree
Men	55-59	No	Agglomeration of city	German	1 GP	100	10	8	1to5	1to5	very	very	very	very	very	partially	rather	rather	rather	rather	rather	rather	rather	rather	rather	rather	rather	rather	rather	rather	rather	rather	rather	rather not	partially	partially	rather	rather	rather	partially	rather	partially	rather not	partially	rather	partially	rather not agree	rather not agree	rather not agree
Women	35-39	No	City	German	3+ GPs	50	11	3	0	1to5	very	very	very	very	very	rather	very	very	very	very	very	very	very	rather	rather	very	very	very	rather	rather	partially	partially	partially	rather not	rather	partially	very	partially	partially	partially	partially	rather	rather not	rather	partially	partially	partially agree	rather not agree	rather agree
Men	55-59	No	City	German	3+ GPs	100	10	6	1to5	6to15	very	very	rather	rather	very	rather	rather	rather	rather	very	rather	rather	rather	rather	partially	very	rather	rather	rather	rather	rather	partially	partially	rather not	rather	rather	rather	rather	rather	partially	partially	rather not	not	rather	partially	partially	partially agree	rather not agree	partially agree
Women	45-49	Yes	Agglomeration of city	German	2-3 GPs	30	15	4	1to5	1to5	very	very	very	very	very	rather not	very	very	very	partially	partially	partially	partially	partially	partially	very	very	very	rather	rather	partially	rather	very	rather	rather	rather	rather	partially	partially	very	very	rather	rather	rather	rather	rather	agree	agree	rather agree
Men	50-54	No	Agglomeration of city	German	1 GP	100	7	6	1to5	1to5	very	very	rather	rather	very	partially	rather	rather	rather	rather	partially	rather	rather	rather not	rather not	partially	partially	rather	rather	rather	rather	rather	rather	rather not	partially	partially	rather	partially	rather	partially	NA	not	rather not	partially	rather not	rather	rather not agree	rather not agree	rather not agree
Men	35-39	No	City	German	3+ GPs	80	10	1	1to5	1to5	very	very	very	very	very	rather not	partially	rather	rather	very	rather	rather	rather	partially	rather not	rather	partially	partially	rather	rather	very	rather	partially	partially	NA	rather	partially	partially	rather	partially	partially	not	not	rather	partially	partially	agree	partially agree	rather agree
Women	55-59	No	City	German	3+ GPs	60	9	1	0	1to5	very	very	very	very	very	rather	rather	rather	very	rather	rather	very	very	partially	very	rather	rather	very	very	rather	rather	rather	partially	rather	rather	rather not	rather	rather	rather	partially	very	partially	rather	rather	partially	rather	rather not agree	not agree	rather not agree
Women	35-39	No	Rural	German	2-3 GPs	75	15	4	1to5	6to15	very	very	very	very	very	partially	very	very	very	very	rather	rather	very	rather	very	very	rather	rather	rather	rather	rather	rather	partially	rather	rather	rather	partially	rather	rather	rather not	partially	rather not	partially	rather	partially	partially	not agree	not agree	not agree
Men	65+	Yes	City	German	3+ GPs	70	12	6	6to15	6to15	very	very	very	very	very	partially	very	very	very	rather	rather	rather	very	rather	rather	very	rather	very	rather	rather	rather	rather	rather	partially	rather	rather	rather	rather	rather	rather	rather	partially	partially	rather	rather	rather	rather agree	rather not agree	rather agree
Women	55-59	No	Rural	German	1 GP	100	13	1	1to5	6to15	very	very	very	very	very	rather	very	very	rather	very	very	very	very	partially	rather	rather	rather	rather	rather	rather	rather	rather	rather	rather	rather	partially	partially	rather not	rather not	not	not	not	not	rather	rather not	partially	rather agree	rather agree	rather agree
Men	65+	No	Agglomeration of city	German	1 GP	80	12	15	1to5	16+	very	very	very	very	very	partially	rather	rather	rather	rather	rather	rather	rather	partially	NA	rather	partially	partially	rather	rather	rather	rather	rather	partially	rather	partially	NA	rather	rather	rather	rather	rather not	rather not	rather	rather not	rather	rather agree	not agree	not agree
Men	60-64	No	Agglomeration of city	German	1 GP	100	7.5	8	1to5	1to5	rather	rather	rather	very	very	rather	very	very	very	very	rather	very	very	rather	rather	very	rather	rather	rather	rather	rather	rather	rather	partially	very	rather	very	rather	rather	rather	rather	partially	partially	partially	rather not	rather not	not agree	not agree	rather not agree
Men	55-59	No	Agglomeration of city	German	2-3 GPs	100	20	10	1to5	1to5	rather	rather	partially	rather	rather	rather not	rather	rather	rather	partially	rather not	rather	rather	partially	partially	rather not	rather not	rather	partially	partially	rather	partially	rather	rather not	partially	rather	partially	partially	rather	partially	partially	partially	rather	rather	partially	partially	rather not agree	not agree	not agree
Men	60-64	No	Rural	German	1 GP	100	15	15	1to5	6to15	very	very	very	very	very	very	very	very	very	very	rather	very	very	partially	very	very	very	very	very	very	very	very	very	rather	rather	rather	very	rather	rather	rather	partially	partially	partially	rather	rather	very	not agree	not agree	not agree
Men	55-59	No	Agglomeration of city	German	1 GP	100	15	8	1to5	6to15	very	rather	rather	rather	rather	partially	rather	partially	very	rather	partially	rather	rather	partially	partially	partially	rather	rather	rather	rather	rather	partially	rather	partially	rather	rather	rather	rather	partially	rather not	partially	rather not	partially	rather	rather	rather	not agree	rather not agree	partially agree
Men	50-54	No	Agglomeration of city	German	3+ GPs	100	30	15	0	6to15	very	very	very	very	very	rather	very	very	very	very	rather	rather	rather	rather	partially	rather	rather	rather	rather	rather	rather	rather	rather	partially	rather	rather	rather	rather	rather	rather not	rather	partially	rather not	rather	rather	rather	not agree	rather not agree	rather not agree
Men	55-59	No	Mountains	German	1 GP	100	15	8	1to5	6to15	very	very	very	very	very	rather	very	rather	very	very	very	rather	very	rather	very	rather	rather	very	rather	rather	rather	partially	partially	partially	rather	rather	rather	rather	rather	not	rather	rather not	not	rather	partially	rather	rather not agree	not agree	rather not agree
Men	60-64	No	Agglomeration of city	German	2-3 GPs	100	9	2	0	1to5	very	very	very	very	very	partially	very	very	very	very	rather	rather	very	very	rather	rather	rather	very	partially	partially	partially	partially	partially	rather not	partially	rather	partially	partially	partially	partially	partially	rather	not	partially	rather not	partially	agree	rather not agree	rather agree
Women	50-54	No	Rural	German	1 GP	100	7	0	1to5	0	very	very	very	very	very	very	very	very	very	very	rather	rather	rather	rather	rather	very	very	very	very	very	rather	rather	rather	rather not	rather	partially	rather	partially	rather not	rather not	rather	not	NA	rather	partially	not	NA	NA	NA
Women	55-59	No	Mountains	German	2-3 GPs	75	12	4	1to5	6to15	very	rather	rather	rather	very	rather	rather	rather	rather	rather	partially	rather	rather	partially	partially	partially	partially	rather	very	rather	very	very	very	very	very	very	very	very	rather	rather	rather	rather	partially	very	very	very	rather agree	not agree	rather not agree
Women	55-59	No	Agglomeration of city	German	1 GP	20	4	2	1to5	1to5	very	rather	rather	rather	very	partially	partially	partially	rather	rather	partially	rather not	rather not	rather not	partially	rather	rather	rather	rather	rather	rather	partially	partially	partially	rather	rather	rather	partially	rather not	not	not	rather not	not	partially	partially	partially	rather agree	not agree	partially agree
Women	35-39	Yes	City	German	2-3 GPs	100	12	13	1to5	6to15	rather	rather	rather	very	rather	rather	rather	rather	rather	rather	rather	partially	rather	partially	partially	rather	rather	rather	rather	rather	rather	rather	rather	rather	rather	rather	rather	rather	rather	rather not	rather	partially	partially	partially	partially	rather	partially agree	rather not agree	partially agree
Men	60-64	No	City	German	1 GP	80	7	8	6to15	16+	very	very	very	rather	very	partially	very	rather	very	partially	very	rather	rather	rather	rather	rather	very	very	rather	rather	very	NA	partially	rather not	very	rather	rather	rather	very	partially	rather	rather not	not	partially	rather	rather	rather not agree	not agree	not agree
Women	40-44	No	City	German	NA	50	9	1	1to5	1to5	rather	rather	rather	rather	rather	rather	rather	rather	rather	rather	partially	rather	rather	partially	partially	rather	rather	rather	partially	rather	rather	rather not	partially	rather	rather not	partially	partially	rather not	partially	rather not	rather not	rather not	rather not	partially	partially	partially	rather agree	rather not agree	rather agree
Men	-35	No	Rural	German	2-3 GPs	100	15	8	1to5	6to15	very	very	very	very	very	partially	very	rather	rather	rather	partially	rather not	partially	rather not	rather not	partially	partially	very	rather	rather	rather	rather	rather	rather not	rather	rather	rather	rather	rather	rather not	rather	rather not	rather not	rather	rather	rather	rather agree	agree	rather agree
Men	65+	No	Agglomeration of city	German	1 GP	70	10	NA	0	1to5	rather	rather	very	rather	rather	partially	rather	rather	very	very	partially	rather not	rather not	partially	rather not	rather not	rather not	rather	partially	partially	partially	partially	partially	partially	rather	rather	rather	rather	partially	partially	partially	partially	rather not	partially	partially	rather	partially agree	rather not agree	partially agree
Men	55-59	No	Agglomeration of city	German	1 GP	100	16	6	6to15	6to15	very	very	rather	very	rather	rather	rather	rather	partially	rather	partially	rather not	partially	partially	partially	partially	rather	rather	rather	partially	partially	rather not	rather	partially	rather	partially	partially	rather	rather	rather not	partially	rather not	not	partially	partially	partially	rather agree	partially agree	rather agree
Men	55-59	No	Agglomeration of city	German	1 GP	100	16	6	1to5	6to15	rather	partially	partially	partially	rather	partially	rather	rather	very	rather	partially	very	very	rather	rather	rather	partially	rather	rather	rather	partially	partially	rather	partially	rather	rather	rather	partially	rather	partially	rather	partially	partially	partially	rather not	rather	rather not agree	rather not agree	rather not agree
Men	60-64	No	Rural	German	1 GP	100	16	8	6to15	6to15	very	very	very	very	very	rather	very	very	very	very	rather	rather	rather	rather	rather	rather	rather	very	rather	rather	partially	rather	partially	partially	rather	rather	partially	partially	partially	partially	partially	partially	rather not	partially	partially	rather	partially agree	rather not agree	partially agree
Men	60-64	No	Agglomeration of city	German	2-3 GPs	100	16	3	1to5	1to5	rather	rather	rather	rather	rather	partially	rather	rather	rather	rather	partially	partially	partially	partially	partially	partially	partially	partially	rather	rather	rather	rather	rather	rather	rather	rather	rather	rather	rather	rather	rather	rather	rather	rather	rather	rather	rather not agree	rather not agree	rather not agree
Women	45-49	No	Agglomeration of city	German	2-3 GPs	40	12	5	1to5	1to5	very	very	rather	rather	rather	partially	very	very	very	rather	rather	rather	rather	rather	rather	very	rather	very	partially	rather	rather	partially	partially	rather	partially	rather	rather	partially	partially	rather not	rather not	partially	rather not	rather	partially	rather not	partially agree	not agree	rather agree
Men	60-64	No	Agglomeration of city	German	2-3 GPs	80	13	8	6to15	1to5	very	very	very	very	very	rather	rather	rather	rather	rather	very	rather	rather	partially	rather	rather	rather	very	very	very	rather	rather	rather	partially	rather	rather	rather	rather	rather	rather	rather	partially	rather	rather	rather	rather	partially agree	not agree	partially agree
Men	60-64	No	City	German	1 GP	90	7	8	0	6to15	very	very	very	very	very	partially	very	very	very	rather	rather	rather	very	very	rather	very	rather	rather	very	very	very	rather	rather	rather	very	rather	very	rather	very	partially	very	rather	rather not	rather	partially	rather	rather not agree	not agree	partially agree
Women	-35	No	Agglomeration of city	German	2-3 GPs	40	10	1	0	1to5	very	rather	rather	very	very	partially	partially	partially	very	rather	partially	rather	very	partially	partially	very	partially	rather	partially	partially	partially	partially	rather not	not	partially	partially	partially	rather not	rather not	not	partially	partially	not	rather not	not	partially	rather agree	rather not agree	rather agree
Women	40-44	No	Agglomeration of city	German	2-3 GPs	60	16	8	6to15	6to15	rather	rather	rather	rather	rather	partially	very	very	very	very	rather	rather	rather	very	rather	rather	very	rather	rather	rather	rather	partially	rather	rather	rather	rather	rather	rather	partially	partially	partially	partially	partially	rather	rather	rather	rather not agree	rather not agree	rather not agree
Men	50-54	No	City	German	2-3 GPs	100	15	5	6to15	6to15	very	rather	partially	rather	rather	partially	rather	very	very	very	partially	rather	rather	partially	partially	partially	partially	partially	rather	rather	partially	rather	rather	partially	rather	rather	rather	rather	partially	partially	partially	partially	rather not	partially	partially	partially	rather not agree	rather not agree	rather not agree
Women	45-49	No	Rural	German	2-3 GPs	75	10	2	1to5	6to15	very	very	very	very	very	rather not	very	rather	very	very	partially	very	very	rather	partially	partially	very	very	rather	rather	partially	rather	very	partially	very	rather	rather	rather	rather	rather not	rather	rather	rather not	rather	rather	rather	rather not agree	rather not agree	rather not agree
Women	45-49	No	City	German	2-3 GPs	50	14	4	1to5	1to5	very	very	very	very	very	rather	very	very	rather	rather	very	rather	rather	partially	partially	very	very	very	rather	rather	rather	rather	rather	rather not	rather	rather	rather	rather	rather	rather not	rather not	not	not	rather	rather	partially	rather not agree	rather not agree	rather not agree
Men	55-59	No	City	German	2-3 GPs	100	13	10	6to15	1to5	very	very	rather	rather	rather	partially	very	partially	partially	rather	rather	rather	rather	partially	partially	partially	rather	rather	rather	rather	rather	partially	partially	rather not	partially	partially	rather	rather	rather	rather	rather	rather not	rather not	rather	partially	rather	rather agree	partially agree	partially agree
Women	35-39	No	Rural	German	2-3 GPs	50	12	1	0	1to5	very	very	very	very	very	rather not	very	very	very	rather	rather not	very	very	very	very	rather	rather	partially	very	very	very	partially	partially	rather not	very	very	very	rather	rather	partially	partially	rather	partially	very	rather not	partially	partially agree	not agree	rather agree
Men	45-49	No	Agglomeration of city	German	2-3 GPs	100	12	3	1to5	1to5	rather	partially	rather	very	very	rather not	rather	rather	very	rather	rather	partially	rather	rather not	partially	very	rather	rather	rather	rather	rather	rather	rather	partially	rather	rather	very	very	very	partially	rather	rather not	rather not	very	rather	partially	rather agree	partially agree	rather agree
Women	-35	No	Mountains	Romansh	2-3 GPs	50	10	4	1to5	1to5	rather	rather	rather	partially	very	partially	very	rather	very	rather	partially	partially	partially	rather not	partially	rather	partially	rather	rather	rather	rather	partially	rather	partially	rather	partially	rather	partially	partially	partially	rather	rather not	rather not	partially	partially	rather	rather not agree	not agree	partially agree
Men	40-44	No	Mountains	German	1 GP	100	15	10	1to5	6to15	very	very	very	very	very	rather	rather	rather	rather	rather	rather	rather	rather	partially	partially	rather	rather	rather	rather	rather	partially	partially	partially	rather not	partially	partially	rather	partially	rather	not	not	not	not	partially	partially	partially	partially agree	rather not agree	partially agree
Men	65+	No	Rural	German	1 GP	100	15	10	1to5	1to5	very	very	very	very	very	very	very	very	very	very	partially	rather	very	rather not	rather not	rather	rather	very	rather	rather	rather	rather	rather	partially	rather	rather	rather	rather	very	rather	rather	not	not	rather	rather	very	not agree	not agree	not agree
Men	50-54	Yes	City	German	2-3 GPs	80	15	6	1to5	1to5	very	very	very	very	very	very	very	very	very	very	very	very	very	very	very	very	very	very	rather	rather	rather	rather	rather	partially	rather	rather	rather	very	very	rather	rather	rather	partially	very	rather	rather	rather not agree	not agree	rather not agree
Men	65+	Yes	Rural	German	1 GP	100	15	8	1to5	6to15	very	very	very	very	very	partially	rather	rather	rather	partially	partially	partially	partially	partially	rather not	partially	rather	partially	rather	rather	rather	rather	rather	partially	rather	rather	rather	partially	rather	partially	rather	rather	rather not	partially	partially	rather	not agree	not agree	not agree
Women	50-54	No	City	German	3+ GPs	60	2	1	1to5	1to5	very	rather	rather	rather	rather	partially	rather	rather	rather	partially	rather	rather	rather	rather	rather	very	rather	rather	rather	rather	rather	rather	rather	partially	rather	rather	rather	rather	rather	partially	partially	rather	partially	rather not	rather	rather	rather agree	rather not agree	rather agree
Men	55-59	No	Agglomeration of city	German	1 GP	100	15	10	16+	16+	very	very	rather	rather	rather	not	rather	rather	rather	rather	partially	rather	very	partially	very	rather	rather	partially	very	very	rather	partially	rather	partially	rather	rather	rather	rather	partially	rather	rather	partially	partially	rather	rather	partially	not agree	not agree	rather not agree
Men	65+	No	Agglomeration of city	German	2-3 GPs	5	15	4	6to15	1to5	very	very	very	very	very	rather	very	very	very	very	rather	partially	very	partially	rather	rather	rather	rather	rather	rather	partially	rather	rather	rather	rather	rather	rather	very	rather	very	very	rather	rather	rather	rather	rather	rather not agree	not agree	rather not agree
Women	35-39	No	Rural	German	3+ GPs	50	12	0	0	1to5	very	rather	rather	rather	very	partially	very	very	very	rather	rather	rather	very	very	very	very	very	rather	partially	rather not	rather	rather	rather	rather not	rather	very	rather	partially	rather not	partially	rather	very	not	rather	partially	partially	rather agree	rather not agree	rather agree
Women	45-49	No	Agglomeration of city	German	2-3 GPs	60	10	2	1to5	1to5	very	very	rather	rather	rather	rather	rather	rather	very	very	partially	partially	very	partially	partially	rather	rather	rather	partially	rather	partially	partially	partially	rather not	rather	rather	rather	rather not	rather	not	partially	partially	NA	rather	partially	not	partially agree	rather not agree	rather not agree
Men	40-44	Yes	City	German	2-3 GPs	60	12	2	0	6to15	very	very	rather	very	very	rather not	very	very	very	rather	rather	very	very	rather	rather	very	very	rather	very	very	very	very	very	rather	very	rather	rather	rather	very	very	very	partially	rather not	rather	rather	partially	rather not agree	rather not agree	partially agree
Men	55-59	No	City	German	1 GP	90	10	10	1to5	1to5	rather	rather	rather	rather	rather	partially	rather	rather	rather	rather	rather	partially	partially	partially	partially	rather	partially	rather	rather	rather	rather	rather	rather	partially	rather	rather	rather	partially	rather	partially	partially	partially	partially	rather	partially	partially	rather not agree	rather not agree	rather not agree
Men	35-39	No	Rural	German	3+ GPs	80	14	6	1to5	1to5	very	very	very	very	very	rather not	rather	rather	rather	rather	rather	rather	rather	very	rather	rather	rather	very	rather	rather	rather	rather	rather	partially	rather	rather	partially	partially	partially	partially	partially	rather	rather not	rather	partially	rather	rather not agree	rather not agree	rather not agree
Men	60-64	No	Rural	German	3+ GPs	100	15	4	0	1to5	very	very	rather	rather	rather	partially	very	rather	rather	partially	very	partially	rather	very	rather	partially	partially	rather	rather	rather	partially	partially	rather	rather not	rather	rather	rather	partially	rather	rather not	rather not	rather	rather not	partially	rather not	rather not	partially agree	partially agree	rather agree
Men	55-59	No	City	German	3+ GPs	100	15	9	1to5	6to15	very	very	very	very	very	partially	rather	very	very	rather	rather	rather	very	rather	rather	very	very	very	rather	rather	rather	rather	rather	partially	rather	rather	rather	rather	rather	partially	partially	partially	partially	partially	partially	partially	rather agree	rather agree	rather agree
Men	60-64	No	Agglomeration of city	German	2-3 GPs	100	15	4	6to15	6to15	very	very	very	very	very	rather not	rather	rather	rather	very	very	very	very	very	very	very	partially	rather	rather	rather	rather	rather	rather	NA	rather	rather	rather	rather	rather	rather	rather	rather	rather	rather	rather	rather	not agree	partially agree	not agree
Men	55-59	Yes	Rural	German	2-3 GPs	85	15	4	1to5	1to5	very	very	very	very	very	rather	very	very	very	very	rather	rather	rather	rather	rather	rather	rather	rather	rather	rather	rather	rather	rather	partially	rather	rather	rather	rather	rather	rather	rather	rather	partially	partially	partially	rather	rather agree	not agree	partially agree
Women	40-44	No	Rural	German	2-3 GPs	70	15	2	1to5	1to5	very	rather	very	rather	rather	partially	very	very	rather	rather	rather	rather	rather	rather	partially	very	partially	partially	very	very	rather	rather	very	partially	partially	rather	rather	partially	very	very	rather	rather	not	rather	partially	partially	partially agree	not agree	not agree
Men	60-64	No	Agglomeration of city	German	1 GP	100	17	10	1to5	16+	very	very	very	very	very	rather not	partially	very	very	very	rather	rather	rather	NA	partially	rather	partially	rather	very	very	very	very	very	not	partially	rather	very	partially	rather	partially	partially	NA	rather	rather	partially	rather	rather agree	rather not agree	partially agree
Men	50-54	No	Mountains	German	1 GP	100	11	6	1to5	1to5	very	rather	rather	rather	rather	rather not	rather	partially	rather	rather	rather	partially	partially	partially	rather	rather	partially	very	rather	partially	rather	partially	partially	partially	rather	partially	partially	rather	rather	partially	rather	partially	partially	partially	partially	partially	partially agree	rather agree	partially agree
Men	55-59	No	City	German	2-3 GPs	100	10	10	1to5	6to15	very	rather	rather	very	very	partially	very	very	very	rather	partially	very	very	very	partially	rather	rather	rather	rather	rather	rather	rather	rather	partially	rather	rather	rather	rather	rather	partially	rather	rather	rather not	rather	rather	rather	not agree	not agree	not agree
Men	65+	No	Agglomeration of city	German	3+ GPs	120	20	15	1to5	6to15	rather	rather	rather	rather	rather	partially	very	rather	very	rather	rather	rather	rather	rather	rather	partially	partially	rather	rather	rather	rather	rather	rather	rather not	rather	rather	very	rather	rather	rather not	rather	rather	not	very	rather	rather	partially agree	rather not agree	rather not agree
Women	50-54	No	Agglomeration of city	German	1 GP	100	15	16	1to5	6to15	very	rather	rather	rather	rather	partially	rather	rather	very	rather	partially	partially	very	rather	rather not	rather	rather	rather	very	rather	very	rather	rather	partially	rather	partially	rather	rather	rather	partially	very	rather	rather not	rather	partially	very	rather agree	rather not agree	partially agree
Men	60-64	No	Agglomeration of city	German	1 GP	100	12	24	6to15	6to15	very	very	very	very	very	rather	rather	very	rather	very	rather	rather	rather	rather	rather	rather	very	very	partially	partially	rather	rather	partially	partially	rather	rather	rather	rather	rather	rather	rather	partially	partially	rather	rather	rather	rather agree	rather not agree	rather not agree
Men	45-49	No	Rural	German	3+ GPs	110	15	5	0	6to15	very	very	very	very	very	partially	rather	rather	very	very	rather	very	very	rather	very	very	very	very	rather	rather	rather	partially	partially	partially	rather	rather	rather	rather	rather	rather	rather	partially	partially	partially	partially	rather	rather agree	partially agree	rather agree
Women	55-59	No	City	German	2-3 GPs	60	7	1	1to5	1to5	rather	rather	rather	very	very	partially	very	very	very	rather	partially	very	very	rather	very	very	rather	rather	partially	rather	partially	rather	rather	partially	partially	partially	partially	rather	rather	partially	partially	rather not	rather not	partially	partially	partially	partially agree	rather not agree	partially agree
Men	55-59	No	Rural	German	1 GP	130	15	10	6to15	6to15	very	rather	rather	rather	very	partially	very	rather	rather	rather	very	partially	rather	rather	partially	rather	very	very	rather	partially	rather	partially	rather	not	partially	partially	rather	rather	rather	rather	rather	partially	rather not	partially	rather	rather	rather not agree	rather not agree	partially agree
Men	65+	No	Mountains	German	1 GP	100	10	10	6to15	6to15	rather	rather	rather	rather	rather	rather	rather	rather	rather	rather	rather	rather	rather	rather	rather	rather	rather	partially	rather	rather	rather	rather	rather	rather	rather	partially	rather	partially	rather	NA	rather	rather	rather	rather	rather	rather	not agree	not agree	not agree
Men	50-54	No	Mountains	German	1 GP	100	14	1	6to15	1to5	very	very	rather	very	very	partially	very	partially	rather	very	rather	very	very	partially	rather not	rather not	rather not	partially	rather	very	rather	rather	rather	partially	rather	partially	very	very	very	rather	very	very	rather not	very	rather	very	agree	not agree	rather agree
Men	55-59	Yes	Rural	German	3+ GPs	100	15	20	1to5	6to15	very	very	very	very	very	rather	very	rather	very	very	rather	very	very	rather	rather	rather	very	very	rather	rather	rather	rather	rather	rather	rather	rather	rather	rather	rather	rather	rather	rather	rather not	rather	rather	rather	partially agree	partially agree	rather not agree
Men	60-64	No	Agglomeration of city	German	2-3 GPs	80	15	1	1to5	6to15	very	very	rather	rather	partially	rather not	very	rather	partially	partially	rather	rather	rather	partially	partially	rather	rather	rather	rather	rather	rather	rather	rather	partially	rather	rather	rather	partially	partially	partially	partially	partially	partially	rather	partially	rather not	rather agree	not agree	partially agree
Men	50-54	Yes	Rural	German	2-3 GPs	80	12	8	1to5	1to5	very	very	very	very	very	partially	very	rather	very	rather	partially	partially	partially	very	partially	very	very	very	partially	partially	partially	partially	rather not	rather not	partially	rather not	partially	partially	rather	not	rather not	partially	not	partially	rather not	rather	rather agree	not agree	rather agree
Men	60-64	No	Rural	German	1 GP	100	20	20	1to5	6to15	very	very	very	very	rather	rather not	very	rather	rather	rather	partially	rather	rather	partially	rather not	rather not	partially	partially	rather	rather	rather	rather	rather	rather	rather	rather	rather	rather	rather	rather	rather	NA	rather	rather	rather	rather	rather not agree	rather not agree	rather not agree
Men	55-59	No	Agglomeration of city	German	3+ GPs	120	17	15	1to5	1to5	very	very	very	very	very	rather	very	very	very	very	rather	rather	very	very	very	rather	very	very	very	very	very	very	very	rather	very	very	very	very	very	rather	very	rather	rather	very	rather	rather	not agree	not agree	not agree
Men	65+	No	City	German	1 GP	25	15	1	6to15	6to15	rather	rather	rather	rather	rather	partially	partially	partially	rather	rather	rather	partially	partially	partially	partially	partially	rather	partially	rather	rather	rather	rather	rather	rather not	partially	partially	partially	partially	rather	partially	partially	partially	partially	partially	partially	partially	rather not agree	rather not agree	rather not agree
Men	40-44	No	Agglomeration of city	German	3+ GPs	160	15	6	1to5	6to15	very	very	very	very	very	partially	very	very	very	rather	rather	rather	rather	rather not	rather not	rather not	rather	very	rather	rather	rather	rather	partially	partially	very	rather	very	rather	rather	rather	rather	partially	partially	rather	rather	very	partially agree	not agree	rather agree
Men	55-59	No	City	German	1 GP	100	20	40	16+	16+	very	rather	rather	rather	very	partially	very	very	very	very	rather	rather	rather	rather	partially	very	very	rather	rather	rather	rather	rather	rather	rather	rather	rather	rather	rather	rather	rather	rather	rather	rather	rather	rather	rather	rather not agree	partially agree	rather not agree
Men	35-39	No	City	German	3+ GPs	100	10	10	1to5	6to15	very	very	very	very	very	rather	very	rather	very	very	rather	rather	rather	rather	rather	rather	very	rather	rather	rather	rather	partially	partially	partially	partially	partially	rather	rather	very	partially	partially	partially	partially	rather	partially	partially	agree	agree	agree
Men	45-49	No	City	German	1 GP	100	25	20	1to5	6to15	very	rather	rather	rather	partially	rather not	partially	partially	very	partially	rather	rather not	partially	partially	rather not	partially	rather	rather	rather	partially	partially	rather not	rather	not	partially	partially	rather	rather	partially	rather not	partially	partially	not	rather	partially	partially	rather not agree	rather not agree	rather not agree
Men	60-64	No	Agglomeration of city	German	1 GP	100	10	10	1to5	1to5	very	very	very	very	very	rather	very	partially	rather	very	rather	very	very	partially	partially	partially	very	very	very	very	very	very	very	rather	very	rather	rather	rather	rather	very	very	partially	rather	very	rather	rather	not agree	not agree	not agree
Men	65+	No	City	German	3+ GPs	100	20	5	1to5	1to5	very	very	very	very	very	partially	rather	rather	rather	rather	partially	partially	partially	rather	rather	rather	rather	rather not	rather	rather	rather	rather	rather	partially	partially	partially	partially	rather	partially	partially	partially	rather	rather	very	partially	NA	rather not agree	rather not agree	rather not agree
Women	60-64	No	Agglomeration of city	German	1 GP	50	15	25	1to5	6to15	rather	very	rather	very	very	rather not	rather	rather	very	rather	rather	rather	rather	rather	rather	rather	rather	very	rather	rather	rather	rather	rather	rather	rather	rather	rather	rather	rather	rather	rather	rather	partially	rather	rather	rather	not agree	not agree	rather not agree
Women	55-59	No	Rural	German	2-3 GPs	75	15	1	NA	1to5	very	very	very	very	very	partially	very	very	very	rather	rather	rather	very	rather	partially	rather	rather	very	rather	rather	rather	rather	rather	partially	very	rather	very	partially	rather	very	very	partially	rather not	rather	partially	rather	rather not agree	not agree	not agree
Men	60-64	No	City	German	1 GP	150	15	4	6to15	1to5	very	rather	rather	very	very	rather	rather	rather	very	very	very	very	very	rather	rather	rather	rather	partially	NA	NA	NA	NA	NA	NA	NA	NA	NA	NA	NA	NA	NA	NA	NA	NA	NA	NA	not agree	not agree	not agree
Men	60-64	No	Agglomeration of city	German	2-3 GPs	100	12	2	0	1to5	rather	very	very	very	very	rather	rather	rather	very	very	rather	very	very	very	rather	very	very	partially	very	very	very	rather	very	rather	very	very	very	very	rather	very	very	very	not	very	rather	rather	rather agree	partially agree	agree
Women	50-54	No	City	German	2-3 GPs	60	12	1	0	1to5	very	very	partially	very	very	rather not	very	rather	very	rather	partially	rather	rather	rather	rather	rather	rather	very	rather	rather	partially	partially	partially	partially	rather	rather	rather	rather not	partially	rather not	rather not	rather not	rather not	rather	partially	rather	rather agree	rather not agree	rather agree
Men	50-54	No	Rural	German	2-3 GPs	50	13	8	1to5	1to5	rather	rather	partially	rather	rather	rather not	very	rather	rather	rather	rather	rather	rather	rather	partially	rather	rather	partially	rather	rather	rather	rather	rather	rather	rather	rather	rather	rather	rather	rather	rather	rather	partially	rather	rather	rather	agree	not agree	agree
Men	40-44	No	City	German	2-3 GPs	80	14	6	1to5	1to5	rather	rather	rather	rather	partially	partially	rather	rather	very	very	rather	very	very	very	rather	very	very	rather	rather	rather	rather	rather	rather	partially	rather	rather	rather	rather	very	partially	rather	rather	partially	partially	rather	partially	partially agree	rather not agree	partially agree
Women	35-39	Yes	Rural	German	2-3 GPs	40	15	6	0	1to5	very	rather	rather	very	rather	partially	rather	partially	rather	partially	partially	rather not	partially	partially	rather not	partially	rather	very	rather	rather	rather	rather not	partially	rather not	rather	rather	partially	rather	rather not	not	rather	partially	rather not	rather	rather	rather not	rather agree	not agree	rather agree
Men	60-64	No	Agglomeration of city	German	1 GP	100	15	12	1to5	6to15	very	very	very	very	very	partially	very	very	very	very	rather	rather	rather	very	partially	very	very	very	rather	rather	rather	rather	very	partially	rather	very	partially	partially	partially	rather not	rather not	rather	rather not	not	partially	rather not	rather agree	rather not agree	rather agree
Women	40-44	No	Agglomeration of city	German	2-3 GPs	50	10	5	1to5	6to15	rather	rather	rather	rather	partially	rather not	rather	rather	rather	very	very	rather	very	rather	rather	rather	rather	rather	partially	rather not	rather not	rather not	partially	not	rather	rather	rather	partially	rather	partially	partially	partially	not	rather	partially	partially	not agree	not agree	rather not agree
Women	45-49	No	City	German	3+ GPs	40	14	0	0	1to5	rather	rather	rather	partially	rather	partially	rather not	partially	rather	partially	very	rather not	rather not	rather not	rather not	partially	partially	rather	rather	rather	rather	rather	rather	partially	rather not	NA	rather	partially	rather	NA	NA	rather not	not	partially	rather not	partially	partially agree	rather not agree	rather not agree
Women	45-49	No	Agglomeration of city	German	2-3 GPs	40	10	2	1to5	1to5	very	very	very	very	very	partially	rather	rather	rather	rather	partially	rather	rather	rather	rather	rather	rather	very	rather	rather	rather	partially	rather	partially	partially	rather	rather	rather	rather	partially	partially	rather	rather not	rather	partially	rather	rather not agree	not agree	rather not agree
Men	55-59	No	City	German	1 GP	100	10	4	1to5	1to5	partially	partially	partially	rather	rather	rather not	rather	rather	rather	partially	rather not	partially	partially	rather not	rather not	rather not	partially	rather not	partially	partially	partially	partially	partially	NA	rather	rather	rather	rather	rather	rather	rather	partially	partially	rather	rather	partially	not agree	rather not agree	not agree
Men	55-59	No	Agglomeration of city	German	2-3 GPs	100	10	2	1to5	6to15	very	rather	partially	rather	rather	rather	partially	rather	rather	very	rather	partially	rather	rather not	partially	partially	rather	rather	rather	partially	rather	rather	rather	partially	rather	rather	rather	rather	rather	partially	rather	partially	partially	rather	rather	rather	rather agree	not agree	rather agree
Men	55-59	No	City	German	1 GP	100	20	15	1to5	1to5	very	rather	rather	rather	very	partially	rather	rather	rather	very	rather	rather	rather	rather	rather	very	rather	rather	rather	rather	rather	rather	rather	partially	partially	partially	partially	partially	rather	partially	rather	partially	partially	partially	partially	partially	rather not agree	rather not agree	partially agree
Men	45-49	No	Agglomeration of city	German	2-3 GPs	100	17	8	1to5	6to15	very	very	very	very	very	rather not	rather	rather	rather	rather	rather	very	very	rather not	rather not	rather not	rather	rather not	very	rather	very	very	very	NA	rather	rather	rather	very	very	very	very	NA	partially	rather	rather	rather	partially agree	not agree	partially agree
Men	45-49	Yes	Rural	German	1 GP	80	8	4	1to5	1to5	very	very	rather	rather	very	rather not	rather	very	very	very	rather	partially	partially	rather	rather not	partially	very	very	rather	rather	rather	partially	rather	not	partially	partially	partially	rather	partially	rather not	rather not	partially	not	not	partially	rather	rather not agree	rather not agree	rather not agree
Men	60-64	No	Agglomeration of city	German	2-3 GPs	100	13	5	1to5	6to15	very	very	very	very	rather	partially	rather	rather	very	rather	rather	rather	rather	partially	rather	rather	rather	rather	rather	rather	rather	rather	partially	rather not	rather	rather	rather	rather	rather	rather	rather	partially	rather not	rather	partially	partially	agree	rather not agree	rather agree
Women	60-64	Yes	Agglomeration of city	German	2-3 GPs	50	13	3	0	1to5	very	very	very	very	very	partially	very	very	rather	very	partially	rather	rather	very	rather	rather	very	very	rather	rather	rather	rather	rather	partially	partially	partially	rather	rather	partially	partially	rather	rather not	rather not	rather	rather	partially	rather not agree	rather not agree	partially agree
Men	50-54	No	Rural	German	2-3 GPs	100	20	20	1to5	16+	rather	rather	rather	partially	partially	not	very	partially	rather	rather not	partially	rather not	partially	rather not	rather not	rather	partially	rather	rather	rather	partially	partially	rather	rather	partially	rather	partially	rather	very	partially	partially	rather not	not	partially	not	partially	rather agree	partially agree	partially agree
Men	65+	No	Rural	German	1 GP	50	15	NA	1to5	16+	very	very	very	very	very	rather not	very	partially	rather	rather	partially	partially	rather	partially	rather not	rather	partially	very	rather	rather	rather	rather	partially	NA	rather	rather	rather	rather	partially	partially	partially	rather not	not	rather	partially	rather	partially agree	not agree	agree
Men	55-59	No	Rural	German	3+ GPs	100	20	10	1to5	6to15	very	rather	rather	very	very	rather not	rather	rather	very	very	partially	rather	very	partially	rather	rather	very	very	rather	rather	rather	rather	rather	partially	very	very	rather	very	very	rather	very	partially	partially	rather	very	very	rather not agree	not agree	rather not agree
Women	45-49	Yes	Mountains	German	NA	20	3	4	1to5	1to5	very	very	rather	very	very	rather	very	rather	very	rather	rather	partially	rather	rather	rather	rather	rather	very	very	very	very	very	very	rather	very	rather	very	rather	very	rather	rather	rather	rather	rather	rather	very	rather agree	not agree	rather agree
Women	50-54	No	NA	French	2-3 GPs	60	7	7	1to5	1to5	very	very	very	very	very	rather	very	very	very	very	very	rather	rather	very	very	very	very	very	rather	rather	rather	very	very	partially	rather	rather	rather	rather	rather	partially	NA	partially	partially	rather	rather	very	rather not agree	not agree	rather not agree
Men	60-64	Yes	City	French	1 GP	100	5	160	1to5	6to15	very	very	rather	very	very	rather	very	very	very	very	rather	rather	very	rather	rather	very	very	rather	very	very	very	very	very	very	very	very	very	very	very	rather not	very	very	very	rather	rather	very	rather not agree	not agree	rather not agree
Men	40-44	No	City	French	3+ GPs	100	12	4	6to15	6to15	very	rather	rather	rather	rather	partially	very	very	very	rather	rather	partially	partially	rather	rather	rather	partially	rather	rather	rather	rather	rather	rather	rather not	rather	partially	rather	rather	partially	partially	partially	rather	partially	partially	partially	partially	partially agree	not agree	partially agree
Men	60-64	No	Rural	French	3+ GPs	45	12	1	0	1to5	rather	partially	partially	very	very	partially	rather	rather	very	very	rather	rather	rather	partially	rather	rather	partially	very	rather	partially	partially	rather not	rather not	partially	partially	partially	rather	rather	rather	partially	partially	rather not	rather not	partially	partially	rather	rather agree	rather not agree	rather not agree
Men	60-64	No	City	French	1 GP	50	18	6	1to5	1to5	rather	rather	partially	rather	rather	rather not	partially	rather	rather	rather	partially	partially	rather	rather	rather	rather	partially	rather	very	very	very	very	very	partially	rather	rather	rather	very	rather	partially	partially	rather	partially	rather	partially	rather	not agree	not agree	not agree
Men	35-39	No	City	French	1 GP	50	8	0	1to5	1to5	very	rather	very	rather	very	partially	very	very	very	very	rather	rather	rather	very	rather	very	very	very	rather	rather	rather	rather	rather	partially	partially	partially	partially	rather	partially	rather not	rather not	partially	partially	partially	partially	partially	rather agree	rather not agree	partially agree
Men	65+	No	City	French	1 GP	100	10	10	1to5	1to5	very	very	very	very	very	rather	very	very	very	very	rather	very	very	rather	rather	rather	rather	rather	very	very	very	very	very	rather	rather	rather	rather	rather	rather	rather	rather	rather	rather	very	rather	rather	rather not agree	rather not agree	rather not agree
Men	35-39	No	Rural	French	1 GP	30	5	0	0	0	very	very	rather	very	very	rather not	rather	partially	rather	partially	rather	partially	partially	rather not	partially	rather	partially	partially	rather	rather	rather	partially	partially	rather not	partially	rather not	partially	partially	partially	not	not	not	rather not	partially	partially	not	partially agree	rather not agree	rather not agree
Men	55-59	Yes	City	French	1 GP	90	10	2	NA	1to5	very	very	rather	rather	very	rather not	rather	rather	rather	rather	rather	rather	rather	rather	rather	partially	rather	very	very	very	very	rather	very	rather	rather	rather	rather	rather	rather	rather not	rather not	partially	not	rather	rather	rather	agree	agree	rather agree
Men	55-59	No	City	French	1 GP	100	6	5	1to5	6to15	rather	rather	rather	rather	rather	partially	partially	rather	rather	partially	partially	partially	partially	rather	rather	rather	partially	partially	rather	rather	rather	partially	partially	partially	partially	partially	rather	partially	partially	partially	partially	rather	rather	partially	partially	partially	rather agree	rather agree	partially agree
Men	35-39	No	Mountains	German	2-3 GPs	90	7	10	1to5	1to5	rather	very	rather	rather	very	very	partially	very	rather	rather	rather	rather	rather	very	rather	rather	rather	rather	rather	rather	rather	rather	rather	rather	rather	partially	partially	rather	rather	partially	rather	rather	partially	partially	partially	rather	partially agree	partially agree	rather not agree
Men	60-64	No	Rural	French	1 GP	100	10	9	6to15	6to15	very	rather	rather	very	very	rather	rather	rather	partially	rather	partially	partially	rather	NA	partially	rather	partially	very	rather	rather	rather	rather	rather	partially	rather	rather	rather	partially	rather not	partially	partially	partially	rather not	rather not	rather not	rather	rather agree	agree	partially agree
Women	50-54	No	City	French	2-3 GPs	100	6	45	NA	NA	very	very	very	very	very	rather	very	very	very	very	rather	very	very	very	very	rather	very	very	very	very	very	rather	very	partially	very	rather	very	very	very	partially	rather	rather	partially	rather	very	very	not agree	rather not agree	not agree
Men	50-54	No	Agglomeration of city	French	2-3 GPs	100	15	6	1to5	1to5	rather	rather	rather	very	very	rather not	rather	partially	very	rather	rather	rather	rather	rather	partially	very	rather	partially	rather	rather	rather	partially	very	rather not	rather	rather	very	rather	rather	rather	rather	rather	rather not	rather	partially	partially	partially agree	rather not agree	rather not agree
Men	65+	No	Agglomeration of city	French	2-3 GPs	50	10	4	1to5	1to5	very	very	very	very	very	very	very	very	very	very	very	very	very	very	very	very	very	very	very	very	very	very	very	very	very	very	very	very	very	very	very	very	very	very	very	very	not agree	not agree	not agree
Men	55-59	No	Rural	French	1 GP	80	5	3	1to5	1to5	very	rather	rather	rather	rather	rather	rather	rather	rather	rather	rather	rather	rather	rather	rather	rather	very	very	rather	partially	partially	rather	partially	partially	partially	partially	partially	partially	partially	partially	partially	partially	partially	partially	partially	partially	partially agree	rather not agree	rather not agree
Women	40-44	No	City	French	1 GP	40	8	2	0	1to5	very	very	rather	rather	very	partially	rather	rather	very	very	rather	rather	rather	rather	partially	rather	rather	very	rather	partially	partially	partially	rather	rather not	partially	partially	rather	partially	partially	rather not	rather not	rather	rather not	partially	partially	partially	rather agree	not agree	rather agree
Men	55-59	Yes	Rural	French	1 GP	100	14	4	1to5	6to15	very	rather	rather	rather	rather	rather not	partially	rather	very	very	rather	rather	rather	not	rather not	rather not	partially	rather	rather	rather	rather	rather	very	partially	partially	partially	rather	rather	rather	rather	rather	NA	not	NA	rather	rather	rather not agree	not agree	not agree
Men	60-64	No	City	French	1 GP	100	16	10	1to5	6to15	rather	partially	partially	rather	rather	rather not	rather	very	rather	rather	rather not	rather not	partially	rather not	rather not	rather not	rather not	partially	rather	rather	rather	partially	partially	rather not	rather	partially	partially	rather	not	rather not	rather not	rather not	partially	rather not	partially	partially	not agree	rather not agree	rather not agree
Men	40-44	No	City	French	2-3 GPs	100	10	4	6to15	6to15	very	very	very	very	very	rather	very	very	very	very	very	very	very	rather	very	very	rather	very	partially	partially	partially	partially	partially	partially	rather not	rather not	partially	partially	partially	rather not	partially	rather not	rather not	rather not	rather not	partially	partially agree	not agree	not agree
Men	50-54	No	City	French	1 GP	100	16	6	1to5	1to5	very	rather	rather	rather	rather	partially	rather	rather	very	very	rather	rather	rather	partially	partially	rather	rather	very	very	rather	rather	rather	rather	rather	rather	partially	rather	rather	rather	partially	partially	not	rather	rather	rather	rather	rather not agree	rather not agree	partially agree
Men	35-39	No	City	French	3+ GPs	100	13	0	1to5	1to5	very	very	very	very	very	partially	very	rather	very	very	very	rather	rather	rather	rather	rather	rather	partially	partially	rather	partially	rather	rather	rather not	partially	partially	partially	partially	not	not	not	not	not	not	not	partially	agree	rather agree	rather not agree
Men	45-49	No	Rural	French	1 GP	100	13	13	1to5	6to15	rather	rather	rather	rather	rather	partially	rather	rather	rather	rather	partially	partially	rather	rather	partially	rather	rather	rather	rather	rather	rather	rather	rather	partially	rather	partially	partially	rather	partially	rather not	partially	rather	rather not	partially	partially	partially	rather agree	rather not agree	partially agree
Men	60-64	No	City	French	2-3 GPs	100	15	16	1to5	1to5	very	very	very	very	very	partially	very	very	very	very	very	very	very	very	very	very	very	rather	rather	rather	partially	partially	rather	rather not	rather	rather	rather	rather	rather	rather	rather	partially	partially	rather	rather	rather	rather agree	not agree	rather agree
Men	45-49	No	City	French	1 GP	100	12	8	0	6to15	rather	rather	rather	rather	rather	partially	rather	rather	very	very	rather	rather	rather	partially	rather not	very	rather	partially	rather	rather	rather	rather	rather	rather	rather	rather	rather	rather	rather	rather	rather	partially	NA	rather not	rather	rather	partially agree	not agree	partially agree
Women	35-39	Yes	City	French	3+ GPs	50	10	2	1to5	1to5	very	very	very	very	very	very	very	very	very	very	very	very	very	very	very	very	very	very	rather	rather	rather	rather	rather	partially	partially	partially	rather	rather	rather	partially	partially	rather not	not	rather	partially	very	agree	not agree	rather agree
Men	50-54	Yes	Agglomeration of city	French	1 GP	20	10	4	NA	6to15	very	very	rather	very	very	rather	very	very	very	very	very	very	very	very	very	very	very	very	rather	rather	rather	rather	rather	partially	rather	partially	rather	partially	partially	partially	rather	partially	rather not	partially	rather	very	partially agree	rather agree	rather not agree
Men	60-64	Yes	City	French	2-3 GPs	100	8	22	1to5	16+	very	very	very	very	very	rather	very	very	rather	rather	rather	rather	rather	rather	partially	rather	rather	very	rather	rather	rather	rather	very	rather	rather	rather	rather	very	very	rather	rather	partially	partially	partially	rather	partially	partially agree	rather not agree	partially agree
Women	40-44	No	Agglomeration of city	French	3+ GPs	50	10	4	0	1to5	very	very	very	very	very	rather	very	very	very	very	rather	rather	rather	partially	rather	rather	rather	rather	very	very	very	very	very	partially	rather	rather	rather	rather	rather	partially	partially	partially	partially	rather not	rather not	partially	rather agree	rather agree	rather agree
Men	55-59	No	Agglomeration of city	French	1 GP	100	12	4	0	1to5	very	very	very	rather	rather	rather not	partially	very	very	very	very	very	very	rather not	not	rather not	rather not	rather	very	very	very	very	very	rather not	rather	very	rather	very	very	very	very	NA	NA	not	not	rather	not agree	not agree	not agree
Men	65+	No	City	French	1 GP	80	10	4	0	6to15	very	rather	rather	rather	rather	partially	partially	partially	partially	rather	rather	rather	rather	rather	partially	partially	partially	partially	rather	rather	rather	rather	rather	partially	rather	partially	rather	rather	rather	rather not	partially	partially	rather not	rather	partially	partially	rather not agree	rather not agree	rather not agree
Women	60-64	No	Agglomeration of city	French	1 GP	80	15	40	0	16+	very	rather	rather	very	very	rather not	rather	rather	rather	rather	partially	rather	rather	partially	partially	rather	rather	rather	rather	rather	rather	rather	rather	rather	rather	rather	rather	rather	rather	rather	rather	rather	rather	rather	rather	rather	not agree	not agree	rather not agree
Men	65+	No	City	French	1 GP	80	8	2	1to5	6to15	rather	rather	rather	rather	rather	partially	rather	rather	rather	rather	partially	rather	rather	rather	rather	rather	rather	rather	rather	rather	rather	rather	rather	partially	rather	rather	rather	rather	partially	partially	partially	partially	rather not	rather	rather	rather	rather not agree	rather not agree	rather not agree
Women	55-59	No	City	French	1 GP	100	7	2	1to5	1to5	very	rather	rather	rather	very	very	very	very	very	very	very	rather	partially	partially	very	rather	rather	very	partially	rather	rather	very	very	partially	very	very	very	partially	very	partially	rather	very	NA	partially	rather	rather	partially agree	not agree	partially agree
Men	65+	Yes	City	French	1 GP	10	1	NA	1to5	1to5	very	very	very	very	very	partially	very	very	very	very	very	very	very	very	very	very	very	very	rather	rather	rather	rather	rather	partially	rather	rather	very	rather	rather	rather	rather	rather	rather	very	rather	rather	rather not agree	rather not agree	rather not agree
Men	60-64	No	City	French	1 GP	100	20	4	1to5	6to15	very	very	very	very	very	rather	rather	rather	rather	rather	partially	very	very	partially	very	very	very	rather	rather	rather	rather	rather	rather	rather	rather	rather	rather	rather	rather	partially	partially	partially	rather	rather	rather	rather	rather not agree	not agree	not agree
Men	60-64	No	City	French	1 GP	100	12	20	6to15	16+	very	very	very	very	very	rather	very	very	very	very	very	very	very	very	rather	very	very	rather	rather	rather	rather	rather	rather	rather	rather	very	very	rather	rather	rather	rather	rather	rather	very	rather	rather	partially agree	not agree	rather not agree
Men	50-54	Yes	Rural	French	2-3 GPs	0	6	3	NA	16+	very	very	very	very	very	partially	very	very	very	very	very	very	very	very	very	very	very	very	rather	rather	rather	rather	rather	partially	very	very	very	rather	rather	rather	rather	partially	rather not	rather	rather	rather	partially agree	not agree	partially agree
Men	60-64	Yes	Mountains	French	1 GP	100	8	10	1to5	6to15	very	very	very	very	very	partially	rather	rather	very	rather	rather	partially	partially	partially	rather	rather	very	very	rather	rather	rather	rather	rather	partially	rather	partially	very	rather	rather	rather	rather	partially	partially	rather	rather	very	rather not agree	rather not agree	rather not agree
Women	55-59	Yes	City	French	1 GP	60	11	10	1to5	1to5	very	very	very	very	very	rather	very	very	very	very	very	very	very	very	very	very	very	very	rather	rather	partially	rather not	rather	partially	very	rather	rather	rather	very	NA	rather	rather	rather	partially	partially	rather	partially agree	rather not agree	rather not agree
Men	60-64	Yes	City	French	3+ GPs	100	12	7	1to5	6to15	very	rather	rather	rather	rather	partially	rather	rather	rather	rather	very	rather	rather	partially	NA	rather	rather	rather	rather	partially	rather	rather	rather	rather not	rather	rather	rather	very	very	rather not	rather not	not	rather not	rather	partially	partially	partially agree	not agree	not agree
Men	50-54	No	City	French	2-3 GPs	80	12	4	1to5	1to5	very	very	very	very	very	partially	very	rather	partially	partially	partially	rather	rather	partially	partially	rather	partially	very	rather	rather	rather	rather	rather	rather not	rather	partially	partially	rather	rather	rather	rather	rather not	rather	rather	rather	rather	agree	not agree	partially agree
Men	45-49	No	City	French	2-3 GPs	100	9	12	1to5	0	very	very	very	very	very	partially	very	very	very	very	very	rather	very	very	very	very	very	very	partially	partially	rather	partially	partially	rather not	rather	rather	rather	rather	rather	not	rather	not	not	partially	partially	rather	partially agree	rather not agree	rather not agree
Men	40-44	No	Rural	French	3+ GPs	90	12	4	1to5	6to15	rather	rather	partially	rather	partially	partially	rather	rather	very	partially	partially	rather not	partially	partially	partially	very	rather	rather	rather	partially	rather not	rather not	rather not	not	rather	rather	very	rather	partially	rather not	rather not	partially	rather not	rather	rather	partially	rather agree	rather not agree	partially agree
Women	45-49	Yes	City	French	1 GP	70	10	NA	0	0	very	very	very	very	very	very	very	very	very	very	very	very	very	very	very	very	very	very	very	very	very	very	very	not	very	rather	very	partially	very	partially	partially	very	very	very	partially	very	agree	agree	rather not agree
Women	35-39	No	Rural	French	2-3 GPs	50	10	6	1to5	0	very	rather	rather	rather	rather	partially	rather	rather	very	very	very	very	very	rather	partially	rather	rather	very	rather	rather	rather	rather	partially	partially	partially	partially	rather	partially	partially	partially	partially	partially	partially	partially	partially	rather	partially agree	not agree	partially agree
Men	55-59	Yes	City	French	2-3 GPs	100	12	16	0	6to15	very	very	very	very	very	rather	rather	rather	rather	partially	rather	very	very	partially	rather	very	rather	rather	rather	rather	rather	rather	rather	partially	rather	rather	rather	partially	very	partially	partially	partially	partially	partially	rather not	rather	rather agree	partially agree	rather not agree
Men	60-64	No	Rural	French	1 GP	120	25	10	6to15	16+	rather	rather	partially	rather	rather	rather not	very	rather	rather	rather	rather	rather	rather	partially	rather	very	rather	partially	rather	rather	rather	rather	rather	partially	rather	rather	rather	rather	rather	rather	rather	partially	rather	NA	rather	rather	rather not agree	rather not agree	rather not agree
Men	60-64	No	Agglomeration of city	French	2-3 GPs	100	12	4	1to5	6to15	very	very	very	very	very	partially	rather	rather	very	very	very	very	very	rather	rather	rather	very	very	rather	rather	rather	rather	rather	rather	rather	rather	rather	rather	rather	rather	rather	partially	partially	rather	rather	rather	agree	rather agree	rather not agree
Men	35-39	No	City	French	3+ GPs	90	NA	12	1to5	1to5	very	rather	rather	rather	rather	partially	rather	rather	rather	rather	very	partially	partially	partially	partially	rather	partially	very	rather	rather	partially	rather	rather	rather not	rather	rather	rather	partially	rather	partially	partially	not	rather not	partially	partially	partially	partially agree	not agree	not agree
Men	55-59	Yes	Agglomeration of city	French	2-3 GPs	100	15	3	1to5	1to5	rather	rather	rather	rather	rather	partially	rather	rather	rather	rather	very	rather	partially	partially	partially	partially	rather	rather	partially	partially	partially	rather	rather	partially	rather	partially	partially	rather	very	rather	partially	partially	partially	rather	rather	rather	rather not agree	rather not agree	rather not agree
Men	65+	No	City	French	1 GP	80	16	2	1to5	1to5	very	rather	rather	rather	rather	partially	partially	NA	rather	rather	rather	not	not	rather	not	rather	rather not	rather	rather	rather	rather	rather	partially	rather	partially	partially	partially	partially	partially	not	not	rather	not	partially	not	partially	rather not agree	rather not agree	rather not agree
Men	45-49	No	Agglomeration of city	French	1 GP	80	10	4	0	1to5	rather	rather	rather	very	rather	partially	very	very	very	very	very	very	very	very	rather	rather	rather	rather	rather	rather	rather	rather not	partially	partially	partially	partially	partially	partially	partially	rather not	rather not	rather not	rather not	rather	rather not	partially	rather not agree	rather not agree	rather not agree
Men	-35	No	City	French	2-3 GPs	70	7	40	1to5	1to5	rather	rather	very	rather	very	partially	rather	very	very	rather	rather	partially	rather	rather	partially	rather	rather	very	rather	rather	partially	partially	partially	rather not	rather	very	very	rather	very	rather	rather	rather	rather not	very	partially	very	partially agree	not agree	rather not agree
Men	65+	No	Rural	French	1 GP	110	18	30	6to15	6to15	very	rather	rather	very	rather	rather	rather	rather	very	very	rather	rather	rather	rather	rather	very	very	very	rather	rather	rather	partially	rather	partially	rather	rather	rather	partially	rather	rather not	partially	rather	rather not	rather	partially	partially	rather not agree	rather not agree	partially agree
Men	50-54	No	City	French	2-3 GPs	40	7	1	0	1to5	very	very	very	rather	rather	partially	rather	rather	very	rather	rather	rather	rather	very	rather	rather	rather	rather	rather	rather	rather	partially	rather	partially	rather	rather	rather	rather	partially	not	partially	very	rather	rather	partially	partially	rather agree	rather not agree	rather agree
Women	60-64	No	City	French	2-3 GPs	60	7	1	1to5	1to5	very	very	very	very	very	NA	very	very	rather	NA	very	rather	rather	very	very	rather	rather	rather	partially	partially	rather	rather	very	rather	very	rather	very	rather	rather	rather	very	very	partially	very	rather	rather	rather not agree	not agree	partially agree
Men	60-64	Yes	Rural	French	1 GP	100	13	10	1to5	16+	very	rather	rather	rather	rather	partially	rather	rather	very	very	rather	rather	rather	partially	rather not	rather	rather	very	very	very	very	very	very	rather not	partially	very	rather	rather	partially	not	rather not	rather	not	rather	rather	rather	rather agree	not agree	partially agree
Men	65+	No	Agglomeration of city	French	1 GP	60	6	6	NA	1to5	rather	rather	rather	rather	rather	rather	rather	rather	rather	rather	rather	NA	NA	rather	rather	rather	rather	partially	rather	rather	rather	rather	rather	rather	rather	rather	rather	rather	partially	NA	NA	rather	rather	partially	partially	NA	partially agree	rather not agree	rather not agree
Women	-35	Yes	Agglomeration of city	German	2-3 GPs	55	16	10	1to5	1to5	partially	very	very	very	very	very	rather	rather	partially	rather	very	rather	very	very	rather	rather	rather	rather	NA	NA	NA	NA	NA	NA	NA	NA	NA	NA	NA	NA	NA	NA	NA	NA	NA	NA	NA	NA	NA
Men	50-54	No	City	French	1 GP	100	15	2	1to5	6to15	very	very	very	very	very	partially	very	very	very	very	very	very	very	partially	very	very	very	rather	very	rather	very	very	very	rather	very	very	very	very	very	very	very	very	very	very	very	rather	agree	rather not agree	agree
Women	45-49	No	Rural	French	3+ GPs	60	12	8	1to5	1to5	rather	rather	rather	rather	rather	partially	partially	partially	very	rather	rather	rather	rather	rather	rather	partially	partially	partially	rather	rather	partially	partially	rather	rather not	partially	rather not	partially	partially	rather	rather not	partially	rather not	not	partially	partially	partially	rather not agree	rather not agree	partially agree
Men	55-59	No	City	French	2-3 GPs	15	2	0	1to5	1to5	very	very	very	very	very	very	very	very	very	very	very	very	very	very	very	very	very	very	rather	rather	rather	very	very	partially	rather not	rather not	rather	very	very	very	rather	NA	rather	rather	partially	rather	partially agree	partially agree	rather agree
Men	35-39	No	City	Italian	2-3 GPs	100	6	10	1to5	0	partially	very	rather	rather	very	very	partially	rather	very	very	rather	rather	rather	rather	rather	rather	very	rather	rather	rather	rather	rather	partially	rather	not	partially	partially	partially	partially	rather not	rather not	rather not	partially	not	rather not	not	rather agree	agree	rather not agree
Men	50-54	No	Rural	French	1 GP	100	16	4	6to15	6to15	very	very	rather	very	very	partially	rather	partially	very	partially	partially	partially	partially	partially	rather	very	very	very	rather	rather	rather	rather	rather	rather	partially	rather not	partially	rather	rather	not	not	rather not	rather not	rather not	partially	partially	rather agree	partially agree	partially agree
Men	60-64	No	Agglomeration of city	French	1 GP	100	10	16	1to5	1to5	very	rather	rather	rather	rather	partially	partially	partially	partially	rather	rather	rather	rather	partially	rather	partially	rather	rather	rather	rather	rather	partially	partially	partially	partially	partially	partially	partially	rather	partially	partially	not	not	rather	partially	rather	rather agree	not agree	rather not agree
Men	60-64	No	Mountains	French	1 GP	100	10	40	1to5	1to5	very	rather	rather	very	very	partially	rather	partially	partially	very	partially	partially	partially	partially	partially	partially	rather	partially	very	very	rather	rather	rather	partially	partially	partially	partially	rather	rather	NA	not	not	not	partially	rather	rather not	not agree	not agree	not agree
Men	50-54	Yes	Rural	French	2-3 GPs	70	12	4	NA	NA	rather	rather	rather	rather	rather	partially	rather	rather	rather	rather	rather	rather	rather	partially	partially	rather	rather	partially	partially	partially	partially	partially	partially	rather not	partially	partially	partially	partially	partially	partially	partially	very	rather not	partially	partially	rather	partially agree	rather not agree	rather not agree
Men	40-44	Yes	Agglomeration of city	French	2-3 GPs	60	10	1	1to5	1to5	very	very	very	very	very	rather	very	very	very	very	rather	rather	very	very	rather	rather	rather	very	rather	rather	rather	partially	rather	rather not	partially	partially	very	rather	rather	rather	very	rather	rather not	rather	partially	partially	rather not agree	rather not agree	rather not agree
Men	35-39	No	City	French	1 GP	100	12	10	1to5	6to15	very	very	very	very	very	rather	rather	very	very	very	very	very	very	partially	rather	rather	rather	rather	rather	rather	rather	rather	rather	rather not	rather	rather	rather	rather	rather	partially	partially	partially	partially	rather	rather	rather	agree	partially agree	rather not agree
Men	65+	No	City	French	1 GP	100	7	NA	0	0	rather	partially	rather	rather	very	partially	rather	rather	very	rather	rather	rather	rather	partially	rather	very	rather	very	rather	rather	rather	rather	rather	partially	partially	rather not	rather	partially	partially	partially	partially	partially	rather	rather	rather not	rather	agree	rather not agree	partially agree
Men	50-54	No	Rural	French	2-3 GPs	100	12	4	1to5	1to5	very	very	rather	very	very	partially	rather	rather	rather	very	rather	rather	rather	partially	partially	rather	partially	rather	rather	partially	rather	partially	rather	partially	rather	rather	rather	rather	rather	rather not	partially	partially	rather not	rather	partially	rather	rather not agree	rather not agree	partially agree
Men	45-49	No	NA	NA	NA	NA	NA	2	1to5	6to15	very	very	very	very	rather	partially	partially	partially	rather	partially	rather	partially	partially	partially	rather not	rather not	partially	rather not	rather	rather	rather	partially	partially	rather not	rather	partially	partially	partially	partially	not	rather not	partially	rather not	partially	partially	not	agree	not agree	partially agree
Men	50-54	No	Agglomeration of city	French	1 GP	100	15	1	1to5	1to5	very	rather	rather	very	very	rather	rather	rather	very	very	rather	rather	rather	partially	partially	rather	partially	rather	rather	rather	rather	rather	rather	partially	partially	partially	rather	rather	rather	rather	rather	partially	NA	rather	partially	partially	partially agree	partially agree	rather not agree
Men	60-64	No	City	French	1 GP	100	40	10	1to5	1to5	very	rather	partially	rather	rather	partially	rather	partially	partially	partially	partially	partially	partially	rather	rather	rather	rather	rather	very	rather	rather	rather	very	rather not	rather	rather	partially	partially	partially	partially	partially	partially	partially	partially	partially	rather	agree	rather not agree	agree
Men	50-54	No	City	French	3+ GPs	25	18	NA	0	1to5	very	rather	rather	rather	very	partially	very	very	very	very	NA	very	very	very	very	rather	rather	very	rather	rather	rather	rather	rather	partially	rather	partially	rather	rather	rather	rather	rather	rather	rather	rather not	partially	partially	agree	rather not agree	agree
Women	50-54	No	Rural	French	2-3 GPs	60	20	4	0	1to5	very	very	very	very	very	rather	very	very	very	very	very	rather	rather	rather	very	very	NA	very	rather	rather	rather	rather	rather	rather	rather	rather	rather	rather	rather	not	not	rather not	partially	rather	rather	rather	partially agree	not agree	partially agree
Men	65+	No	Rural	French	1 GP	90	10	10	1to5	6to15	NA	NA	NA	NA	NA	NA	NA	NA	NA	NA	NA	NA	NA	NA	NA	NA	NA	NA	partially	rather	rather	rather	rather	rather	partially	rather	rather	partially	rather	partially	partially	rather	partially	rather not	partially	rather	rather agree	rather not agree	NA
Men	50-54	No	City	French	2-3 GPs	100	8	0.5	1to5	1to5	very	rather	rather	very	very	partially	very	very	very	very	partially	rather	very	rather	rather	rather	very	very	rather	rather	rather	partially	rather	rather not	partially	partially	rather	rather not	very	partially	rather	rather	rather not	rather	partially	very	rather agree	not agree	rather not agree
Women	35-39	No	City	French	2-3 GPs	60	11	3	0	1to5	very	rather	rather	very	very	partially	very	very	very	very	very	very	very	rather	rather	partially	rather	very	rather	rather	rather	partially	partially	rather not	partially	partially	partially	partially	partially	partially	rather	partially	partially	rather not	rather not	partially	agree	rather not agree	rather agree
Men	45-49	Yes	City	French	1 GP	100	6	NA	1to5	1to5	rather	rather	rather	rather	rather	rather not	rather	rather	very	rather	rather	rather not	rather	rather	rather	rather	very	rather	rather	rather	rather	partially	rather	rather not	rather	rather	very	partially	partially	not	partially	very	very	very	very	rather	partially agree	not agree	not agree
Men	65+	Yes	City	French	2-3 GPs	100	10	35	6to15	16+	very	very	very	very	very	rather	rather	rather	very	very	rather	rather	rather	rather	rather	rather	rather	rather	rather	rather	rather	rather	rather	partially	rather	rather	rather	rather	rather	rather	rather	rather	rather	rather	rather	rather	not agree	not agree	rather not agree
Men	40-44	No	City	French	3+ GPs	100	5	5	1to5	1to5	very	rather	rather	rather	rather	rather not	rather	rather	rather	partially	very	partially	rather	rather	rather	partially	partially	rather	rather	rather	partially	rather	rather	not	rather	rather	rather	rather	rather	partially	rather	rather	partially	rather	partially	rather	rather agree	partially agree	rather agree
Men	55-59	No	Rural	French	1 GP	100	4	8	1to5	16+	partially	partially	partially	partially	partially	rather not	rather not	rather not	rather not	rather not	rather not	rather not	rather not	rather not	rather not	rather not	partially	rather not	rather	rather	rather	rather	rather	rather	rather	very	very	very	very	very	very	very	very	very	very	very	agree	rather not agree	rather not agree
Men	55-59	No	City	French	1 GP	100	10	15	6to15	6to15	very	very	very	very	very	partially	rather	partially	partially	partially	partially	rather not	partially	rather not	rather not	rather not	rather not	partially	rather	rather	rather	rather	rather	partially	partially	partially	partially	rather	rather	partially	rather	partially	rather not	partially	partially	rather	rather not agree	rather not agree	rather not agree
Men	50-54	Yes	Rural	French	2-3 GPs	100	8	14	0	6to15	very	very	very	very	very	rather	very	very	very	very	very	very	very	very	rather	very	very	very	rather	rather	rather	rather	rather	partially	partially	rather	rather	very	very	rather	rather	rather	rather	rather	rather	rather	rather not agree	rather not agree	rather not agree
Men	50-54	No	Mountains	French	2-3 GPs	100	15	15	1to5	6to15	very	very	very	very	very	rather	rather	rather	rather	rather	partially	rather	rather	rather	very	partially	very	rather	rather	rather	rather	partially	rather	rather not	partially	partially	rather	rather	partially	partially	partially	rather not	rather not	rather	partially	rather	not agree	not agree	rather not agree
Women	60-64	No	Agglomeration of city	French	2-3 GPs	15	5	0	0	NA	very	very	very	very	very	very	very	very	very	rather	rather	rather	very	very	very	rather	rather	very	partially	partially	partially	partially	partially	rather	rather	rather	rather	NA	NA	partially	rather	rather	rather	rather	partially	rather not	agree	not agree	partially agree
Men	65+	No	Mountains	French	1 GP	60	5	12	0	1to5	very	very	very	very	very	rather	very	very	very	very	rather	rather	very	rather	rather	very	rather	very	rather	rather	rather	rather	rather	rather not	rather	rather	rather	rather	rather	rather not	rather	rather not	rather not	partially	partially	rather	rather agree	not agree	partially agree
Men	60-64	No	Rural	French	1 GP	100	13	6	1to5	6to15	very	rather	rather	rather	very	rather not	rather	rather	very	very	rather	very	very	rather	partially	rather	rather	rather	partially	partially	rather	rather	rather	rather not	rather	rather	very	partially	partially	rather not	rather not	partially	rather	rather	rather	rather	rather agree	not agree	not agree
Women	55-59	No	City	French	1 GP	100	4	2	1to5	1to5	very	very	very	very	very	partially	very	very	very	very	very	very	very	very	very	very	very	very	not	not	not	not	partially	rather	partially	partially	rather	not	not	not	not	rather	partially	rather	partially	not	agree	not agree	agree
Women	55-59	No	Mountains	French	2-3 GPs	100	12	4	0	1to5	very	rather	rather	rather	rather	rather	rather	rather	rather	rather	rather	rather	rather	partially	partially	rather	rather	partially	very	very	rather	partially	rather	partially	partially	rather not	rather not	partially	partially	rather not	rather not	not	not	partially	rather not	rather not	agree	partially agree	partially agree
Women	35-39	No	City	French	3+ GPs	10	5	0	0	0	very	very	very	very	very	partially	rather	rather	very	very	very	rather	rather	partially	partially	rather	partially	rather	very	very	very	rather	rather	partially	very	partially	rather	very	very	partially	partially	partially	rather	rather	partially	partially	agree	agree	agree
Men	60-64	No	Rural	French	2-3 GPs	100	12	15	1to5	16+	very	very	very	very	very	rather	rather	rather	very	very	rather	partially	very	partially	partially	partially	partially	rather	very	very	very	very	very	partially	rather	partially	rather	very	very	partially	very	not	rather not	rather	partially	rather	partially agree	rather not agree	partially agree
Men	65+	No	City	French	1 GP	100	9	20	0	1to5	rather	rather	rather	rather	rather	partially	rather	rather	rather	rather	rather	rather	rather	rather	partially	partially	partially	rather	rather	rather	rather	partially	partially	partially	rather	partially	rather	rather	rather	rather not	partially	rather not	rather not	rather	partially	rather	rather agree	not agree	partially agree
Men	65+	No	City	French	1 GP	70	5	1	0	6to15	very	rather	partially	rather	rather	partially	very	rather	rather	very	rather	very	NA	rather	rather	very	rather	rather	partially	rather	partially	partially	rather	rather	rather	partially	partially	partially	rather not	rather not	rather not	partially	not	partially	partially	partially	partially agree	rather not agree	not agree
Women	55-59	Yes	Agglomeration of city	French	1 GP	100	10	3	1to5	6to15	very	very	very	very	very	rather	very	rather	rather	rather	rather	rather	rather	rather	rather	rather	rather	very	very	very	rather	very	very	partially	partially	NA	partially	partially	partially	rather not	partially	rather not	NA	rather not	partially	partially	rather agree	rather not agree	rather agree
Women	35-39	No	City	French	2-3 GPs	60	8	6	0	1to5	very	very	rather	very	very	partially	very	rather	very	rather	rather	partially	partially	rather	partially	rather	rather	rather	rather	rather	rather	partially	very	partially	rather	rather	rather	rather	rather	partially	partially	partially	partially	rather	rather	rather	rather agree	partially agree	rather agree
Men	60-64	No	Rural	French	3+ GPs	100	11	8	1to5	6to15	rather	rather	rather	rather	rather	partially	very	very	very	very	very	rather	rather	rather	rather	rather	rather	very	rather	rather	rather	rather	rather	partially	rather	rather	rather	rather	rather	partially	rather	rather	partially	rather	rather	rather	rather not agree	rather not agree	rather not agree
Women	55-59	No	Agglomeration of city	French	1 GP	50	5	1	NA	1to5	very	very	very	very	very	rather	rather	very	rather	very	rather	very	very	partially	partially	rather	rather	very	partially	partially	partially	partially	rather	rather not	partially	rather	rather	rather	partially	rather	rather	not	not	rather	rather	partially	rather agree	agree	rather agree
Women	65+	No	City	French	1 GP	60	7	4	1to5	1to5	very	rather	rather	rather	very	partially	rather	rather	rather	very	rather	rather	very	rather	rather	rather	rather	rather	rather	rather	very	partially	rather	rather not	partially	partially	rather	rather	partially	not	not	partially	rather not	partially	partially	rather not	rather agree	not agree	rather not agree
Women	40-44	No	Mountains	French	2-3 GPs	50	8	0	0	1to5	very	very	very	rather	rather	rather not	rather	rather	rather	rather	rather	rather	rather	very	rather	rather	rather	very	partially	rather	rather	partially	partially	partially	partially	partially	partially	partially	partially	NA	partially	partially	partially	partially	partially	partially	partially agree	not agree	partially agree
Men	65+	No	City	Italian	2-3 GPs	60	4	6	1to5	0	very	rather	rather	rather	very	rather	rather	very	very	very	partially	rather	very	very	partially	rather	rather	partially	very	very	rather	rather	rather	partially	NA	rather	rather	rather not	partially	partially	partially	rather	rather not	rather	rather	partially	rather not agree	rather not agree	partially agree
Women	50-54	No	City	Italian	1 GP	100	9	10	0	1to5	rather	rather	rather	very	very	rather	partially	partially	rather	rather	rather	partially	rather	rather	partially	rather	rather	rather	partially	rather	rather	partially	rather	rather	rather	rather	rather	rather	partially	partially	partially	rather	partially	rather	rather	rather	partially agree	not agree	partially agree
Men	65+	No	Agglomeration of city	Italian	1 GP	100	14	NA	1to5	16+	very	very	very	very	very	rather	very	NA	rather	rather	partially	rather	very	very	rather not	rather	partially	rather	very	very	very	very	very	partially	very	very	rather	very	rather	rather	very	very	not	rather	partially	partially	rather not agree	partially agree	rather not agree
Men	45-49	Yes	City	Italian	1 GP	100	11	12	1to5	1to5	very	very	very	very	very	rather not	very	very	very	very	very	partially	rather	very	rather	very	very	very	rather	rather	rather	rather	rather	partially	rather	rather	rather	rather	rather	rather	rather	rather	partially	rather	partially	partially	not agree	not agree	not agree
Men	60-64	No	Agglomeration of city	Italian	1 GP	100	10	20	1to5	6to15	very	very	very	very	very	rather	very	rather	very	very	rather	partially	rather	partially	partially	partially	rather	very	rather	rather	rather	rather	rather	partially	rather	rather	rather	rather	partially	rather not	rather not	rather not	rather not	rather	rather	rather	partially agree	not agree	rather not agree
Men	40-44	No	Agglomeration of city	Italian	1 GP	100	13	3	1to5	6to15	very	very	very	rather	very	partially	very	rather	very	rather	partially	rather	rather	partially	rather	rather	rather	very	rather	partially	rather	partially	very	rather not	very	rather	very	partially	partially	rather not	rather not	rather not	rather not	partially	rather	partially	partially agree	not agree	partially agree
Men	45-49	No	Agglomeration of city	Italian	2-3 GPs	100	15	20	0	1to5	very	very	very	very	very	rather	very	very	very	very	rather	rather	very	very	very	very	rather	very	rather	rather	rather	partially	partially	partially	rather	rather	rather	partially	partially	rather not	partially	rather	rather	partially	rather	rather	partially agree	rather not agree	NA
Women	40-44	No	Agglomeration of city	Italian	2-3 GPs	100	8	5	1to5	6to15	very	rather	rather	very	very	rather	very	rather	very	partially	partially	partially	partially	rather not	partially	rather	partially	very	rather	rather	rather	NA	partially	partially	partially	partially	rather	partially	partially	rather not	rather not	rather not	rather not	partially	rather not	partially	partially agree	partially agree	partially agree
Men	55-59	Yes	Agglomeration of city	Italian	1 GP	100	10	20	6to15	6to15	very	very	very	very	very	rather	very	very	very	very	rather	very	very	very	very	rather	very	very	rather	rather	rather	rather	rather	partially	rather	rather	rather	rather	rather	rather	rather	rather	rather	rather	partially	partially	rather agree	not agree	rather not agree
Men	65+	No	Agglomeration of city	Italian	3+ GPs	100	10	10	1to5	1to5	very	rather	rather	rather	rather	rather	rather	rather	rather	rather	rather	rather	rather	rather	rather	rather	rather	very	rather	rather	rather	rather	rather	rather	rather	rather	rather	rather	rather	rather	rather	rather	rather	rather	rather	rather	not agree	not agree	partially agree
Men	65+	No	Agglomeration of city	Italian	1 GP	90	6	26	1to5	6to15	rather	rather	rather	very	very	partially	rather	very	very	very	rather	rather	rather	very	very	rather	rather	rather	very	very	very	rather	very	partially	very	very	very	rather	rather	rather	rather	rather	rather	rather	partially	very	rather not agree	rather not agree	not agree
Men	55-59	No	Mountains	Italian	1 GP	90	15	19	1to5	6to15	rather	very	rather	very	rather	partially	rather	rather	rather	very	rather	rather not	partially	very	rather	rather	rather	rather	partially	partially	rather	partially	partially	partially	partially	partially	rather	rather	rather	not	partially	rather	very	rather	partially	rather	rather not agree	not agree	rather not agree
Men	35-39	No	Rural	German	3+ GPs	100	10	90	1to5	6to15	rather	very	very	rather	rather	rather	rather not	very	very	very	very	rather	very	very	very	very	very	rather	very	very	very	very	very	very	very	very	very	very	very	rather	rather	rather	very	partially	very	rather	rather not agree	not agree	not agree
Women	45-49	No	Agglomeration of city	Italian	1 GP	100	15	0	0	0	very	very	very	very	very	very	very	very	very	very	very	very	very	very	very	very	very	very	partially	rather	partially	rather	partially	rather	rather	rather	rather	partially	partially	partially	partially	rather	rather not	partially	partially	partially	rather agree	rather not agree	NA
Women	35-39	No	Mountains	Italian	2-3 GPs	60	8	4	1to5	1to5	very	rather	rather	very	very	partially	very	very	rather	rather	partially	rather not	partially	partially	rather not	partially	very	rather	very	very	very	rather	very	partially	rather	rather	rather	rather	rather	partially	rather	partially	NA	rather	rather	rather	partially agree	not agree	not agree
Men	65+	No	Agglomeration of city	Italian	2-3 GPs	100	16	25	1to5	6to15	very	rather	rather	very	rather	partially	very	rather	rather	rather	partially	rather	rather	rather	rather	partially	partially	rather	rather	rather	rather	rather	rather	partially	rather	partially	rather	rather	rather	partially	partially	partially	partially	rather	rather	rather	rather not agree	rather not agree	rather not agree
Men	50-54	No	Mountains	Italian	3+ GPs	100	15	20	1to5	6to15	very	very	very	very	very	partially	very	very	very	very	very	very	very	very	very	very	very	very	very	very	very	very	very	partially	very	very	very	partially	partially	partially	partially	partially	rather not	partially	rather	very	agree	not agree	not agree
Men	60-64	No	Agglomeration of city	Italian	1 GP	100	15	3	6to15	6to15	very	rather	rather	very	rather	partially	rather	rather	very	very	rather	rather not	partially	rather	partially	rather	partially	rather	rather	rather	rather	partially	rather	rather	very	very	very	very	very	rather	rather	very	not	very	partially	rather	rather not agree	rather not agree	rather not agree
Men	55-59	No	Agglomeration of city	German	2-3 GPs	80	10	6	1to5	1to5	very	very	very	very	very	rather	very	very	very	very	rather	rather	rather	rather	rather	rather	rather	rather	rather	rather	rather	rather	partially	partially	partially	partially	partially	partially	rather	partially	partially	partially	partially	rather not	rather not	partially	rather not agree	rather not agree	rather not agree
Men	50-54	No	Agglomeration of city	German	2-3 GPs	100	16	12	1to5	6to15	very	very	very	very	very	rather	very	very	very	NA	partially	very	very	very	rather	very	very	very	very	very	very	very	very	rather	very	very	very	partially	very	partially	rather	very	rather not	rather	rather	very	rather not agree	rather not agree	partially agree
Men	60-64	No	Rural	German	1 GP	100	18	15	1to5	1to5	very	very	rather	rather	rather	partially	partially	rather	rather	rather	rather	rather	rather	rather	partially	partially	partially	rather	rather	rather	rather	rather	rather	rather	rather	partially	rather	rather	rather	partially	partially	partially	rather not	partially	partially	rather	partially agree	partially agree	partially agree
Women	40-44	No	Agglomeration of city	German	2-3 GPs	60	15	3	1to5	1to5	very	very	rather	very	very	rather not	very	rather	rather	rather	rather	partially	rather	partially	rather	very	partially	rather	rather	rather	rather	partially	rather	not	partially	partially	partially	partially	partially	rather not	rather	partially	partially	partially	partially	rather not	rather not agree	not agree	not agree
Men	45-49	No	Rural	German	2-3 GPs	75	12	8	1to5	6to15	very	very	rather	rather	rather	partially	rather	partially	rather	very	partially	partially	very	very	partially	partially	partially	partially	rather	rather	rather	rather	rather	partially	rather	rather	rather	very	rather	rather not	very	very	rather not	rather	rather	rather	not agree	not agree	partially agree
Women	45-49	No	Agglomeration of city	German	2-3 GPs	40	10	3	0	1to5	very	very	very	very	very	rather not	very	very	very	very	rather	rather	very	rather	rather	very	very	very	partially	partially	partially	partially	rather not	rather not	partially	partially	partially	rather not	rather	partially	rather	not	not	rather not	partially	partially	rather not agree	partially agree	rather not agree
Men	65+	No	Rural	German	1 GP	100	15	4	1to5	1to5	very	very	very	very	very	very	very	very	very	very	very	very	very	very	very	very	rather	very	rather	rather	rather	partially	partially	partially	rather	rather	rather	rather	rather	partially	partially	rather	partially	rather	partially	rather	not agree	not agree	rather not agree
Women	45-49	No	Rural	German	3+ GPs	50	15	1	0	1to5	very	rather	rather	rather	rather	partially	partially	rather	very	rather	rather	rather	rather	rather	rather	rather	rather	rather	rather	rather	rather	partially	partially	rather not	partially	partially	rather	partially	rather	partially	partially	rather not	rather not	partially	rather not	partially	partially agree	not agree	partially agree
Men	55-59	No	Rural	German	2-3 GPs	100	15	10	16+	16+	rather	rather	rather	rather	rather	rather	very	very	very	very	partially	partially	partially	rather	partially	very	very	very	rather	rather	rather	rather	partially	partially	rather	rather	rather	rather	rather	rather	rather	partially	partially	rather	rather	rather	partially agree	not agree	rather not agree
Women	45-49	No	Agglomeration of city	German	2-3 GPs	50	16	10	NA	6to15	very	very	very	very	very	rather	very	very	very	very	very	very	very	very	very	very	very	very	rather	rather	rather	partially	partially	partially	rather	partially	rather	partially	rather	rather	rather	partially	not	partially	rather	rather	rather not agree	not agree	rather agree
Men	50-54	Yes	Rural	German	1 GP	100	18	2	1to5	6to15	very	very	very	very	very	partially	partially	partially	very	very	very	NA	NA	partially	partially	partially	very	very	rather	rather	rather	partially	rather	not	partially	partially	rather	partially	rather	rather not	rather not	rather not	not	rather	partially	rather	agree	rather not agree	agree
Men	45-49	No	City	German	3+ GPs	80	8	1	1to5	1to5	rather	rather	rather	rather	rather	rather	partially	very	rather	rather	partially	partially	rather	very	rather	rather	rather	rather	partially	rather	rather	partially	partially	rather not	partially	partially	rather	partially	rather	rather	rather	rather	partially	rather	partially	partially	agree	rather not agree	agree
Women	45-49	No	Rural	German	1 GP	70	9	3	1to5	1to5	very	very	very	very	very	rather	very	very	very	very	very	very	very	partially	rather	very	very	very	rather	very	very	rather	very	very	very	very	very	very	very	very	very	partially	rather not	rather	rather	very	agree	rather agree	agree
Men	50-54	No	Agglomeration of city	German	2-3 GPs	100	20	4	6to15	6to15	rather	rather	rather	rather	rather	rather not	partially	partially	partially	partially	rather not	partially	partially	partially	partially	partially	partially	partially	partially	partially	partially	partially	partially	partially	partially	rather	rather	rather	rather	rather	rather	rather	rather not	partially	partially	partially	partially agree	rather not agree	rather not agree
Men	50-54	No	City	German	3+ GPs	20	13	2	1to5	1to5	very	very	very	very	very	partially	very	very	very	very	partially	rather	rather	rather	rather	rather	rather	very	very	very	very	very	very	very	very	very	very	very	rather	very	very	very	rather not	rather	rather	rather	not agree	agree	rather not agree
Men	45-49	No	Rural	German	1 GP	100	18	16	1to5	16+	very	very	rather	very	very	partially	rather	partially	very	rather	partially	rather not	rather	rather	rather	rather	very	rather	very	rather	very	very	rather	rather not	rather	partially	rather	rather	rather	rather not	rather not	partially	partially	partially	rather	rather	rather not agree	not agree	rather not agree
Men	60-64	No	Agglomeration of city	German	1 GP	100	12	30	1to5	6to15	very	very	very	rather	very	partially	very	very	very	very	very	rather	rather	rather	rather	rather	rather	very	rather	very	rather	rather	rather	partially	rather	rather	very	rather	rather	partially	rather	rather	rather not	partially	partially	very	not agree	not agree	not agree
Men	65+	No	NA	NA	NA	NA	NA	6	1to5	1to5	very	very	rather	very	rather	partially	very	rather	very	very	very	rather	very	rather	rather	rather	rather	rather	rather	partially	partially	partially	partially	partially	partially	partially	partially	rather	rather	rather not	partially	partially	partially	rather	partially	rather	partially agree	not agree	rather not agree
Men	50-54	No	Agglomeration of city	German	3+ GPs	50	6	16	1to5	1to5	rather	rather	rather	very	very	rather	very	very	rather	very	very	rather not	rather	partially	partially	partially	rather	very	rather	rather	rather	rather	rather	partially	rather	rather	rather	rather	rather	not	rather	partially	partially	rather	rather	rather	agree	agree	rather agree
Men	50-54	No	Rural	German	2-3 GPs	100	14	25	1to5	1to5	very	very	very	very	very	rather	very	partially	rather	rather	rather	partially	rather	rather	rather not	rather	very	partially	rather	rather	rather	rather	rather	partially	rather	rather	rather	very	very	NA	partially	not	NA	partially	rather	partially	partially agree	partially agree	partially agree
Men	50-54	No	City	German	2-3 GPs	90	15	10	1to5	6to15	very	very	very	very	very	partially	very	very	very	very	rather	very	very	rather	rather	partially	rather	rather	rather	rather	rather	rather	rather	partially	rather	rather	rather	rather	rather	rather	rather	rather	partially	rather	partially	rather	rather not agree	not agree	not agree
Men	55-59	Yes	Rural	German	2-3 GPs	100	15	2	6to15	1to5	very	very	very	very	very	rather	rather	rather	rather	very	rather	rather	rather	rather	rather	very	rather	very	very	very	very	very	very	partially	rather	rather	very	very	partially	rather	rather	rather	partially	rather	rather	very	rather not agree	rather not agree	rather not agree
Men	55-59	No	Agglomeration of city	German	1 GP	100	16	1	1to5	1to5	very	very	rather	very	very	partially	very	very	very	rather	very	rather	rather	partially	partially	very	rather	very	rather	rather	rather	partially	rather	partially	rather	rather	rather	partially	rather	partially	partially	partially	rather not	rather	rather	rather not	partially agree	rather agree	rather agree
Men	35-39	No	Rural	German	3+ GPs	65	15	0	1to5	1to5	very	rather	rather	rather	partially	partially	rather	rather not	rather	partially	rather	partially	partially	rather not	rather not	rather	rather	rather	rather	rather	partially	partially	rather	very	partially	very	rather	rather	very	not	rather	partially	rather not	rather	partially	rather	partially agree	partially agree	partially agree
Women	60-64	No	Rural	French	2-3 GPs	30	7	2	1to5	1to5	very	very	very	very	very	partially	rather	rather	rather	rather	partially	rather	rather	partially	partially	partially	rather	very	rather	rather	rather	partially	rather	partially	rather	partially	rather	partially	rather	partially	partially	rather not	rather not	rather	rather	rather	rather agree	not agree	partially agree
Men	55-59	No	Mountains	German	1 GP	100	8	20	NA	6to15	very	partially	rather	rather	very	partially	rather	rather	very	rather	rather not	partially	rather	rather not	rather not	partially	rather not	partially	rather	rather	rather	rather	very	partially	rather	rather	rather	very	very	rather	very	rather	NA	rather	NA	rather	not agree	not agree	not agree
Men	60-64	No	Agglomeration of city	German	1 GP	60	16	10	1to5	1to5	very	rather	rather	very	very	very	rather	rather	rather	very	rather	partially	rather	rather	partially	partially	rather	rather	rather	rather	rather	rather	partially	partially	rather	rather	rather	rather	very	NA	rather	very	partially	rather	rather	rather	rather not agree	rather agree	rather agree
Men	50-54	No	City	German	2-3 GPs	30	6	1	NA	1to5	very	very	rather	very	very	rather not	rather	partially	rather	rather	partially	rather not	rather	partially	rather	rather	rather	partially	rather	partially	partially	rather not	rather not	rather	rather	rather	rather	rather	rather	not	partially	very	not	very	rather	rather not	partially agree	agree	rather not agree
Men	50-54	No	City	German	2-3 GPs	100	15	15	1to5	6to15	very	very	very	rather	rather	partially	very	very	very	very	partially	very	very	partially	rather not	very	very	rather	rather	rather	rather	rather	rather	very	rather	rather	very	very	rather	partially	rather	NA	partially	rather	very	rather	agree	agree	rather agree
Men	40-44	Yes	City	German	3+ GPs	40	8	1	1to5	1to5	very	very	very	very	very	partially	rather	partially	rather	rather	partially	rather	rather	partially	partially	rather	partially	partially	rather	rather	rather	rather	rather	partially	rather	rather	partially	rather	rather	partially	rather	rather	partially	rather	rather	partially	rather agree	not agree	rather agree
Women	45-49	Yes	City	German	3+ GPs	50	11	0	0	0	very	very	rather	very	very	rather	very	very	very	very	very	very	very	very	rather	very	rather	very	partially	partially	partially	partially	rather	partially	partially	partially	rather	partially	partially	partially	partially	partially	partially	partially	rather not	rather	rather agree	rather not agree	rather agree
Men	55-59	No	Rural	German	1 GP	100	22	3	1to5	16+	rather	rather	rather	very	very	rather not	partially	rather	partially	rather	very	partially	rather	rather	very	very	very	rather not	very	very	very	very	very	rather	rather	rather	rather	rather	partially	rather not	partially	NA	partially	rather not	NA	NA	agree	agree	agree
Men	60-64	No	Agglomeration of city	German	2-3 GPs	100	15	4	1to5	1to5	very	very	very	very	very	rather	very	rather	rather	rather	partially	partially	very	very	rather	rather	rather	rather	rather	rather	rather	rather	rather	partially	very	rather	rather	partially	partially	partially	rather	rather	partially	rather	partially	very	partially agree	not agree	partially agree
Men	55-59	Yes	City	German	2-3 GPs	70	8	4	1to5	16+	rather	rather	rather	very	very	rather not	rather	rather	very	very	rather	rather	rather	rather	rather	rather	rather	very	partially	partially	rather not	partially	rather	partially	rather	rather	rather	rather	rather	rather	rather	rather	rather not	rather	rather	rather	agree	rather not agree	partially agree
Men	55-59	No	City	German	3+ GPs	70	12	25	1to5	1to5	very	very	very	very	very	rather not	very	rather	very	rather	partially	rather	rather	very	rather	very	very	rather	rather	rather	rather	partially	partially	rather not	rather	not	rather	rather	rather	partially	partially	rather	NA	rather	rather	partially	agree	partially agree	partially agree
Men	65+	Yes	Agglomeration of city	German	1 GP	100	16	5	1to5	6to15	very	very	very	very	very	partially	very	rather	rather	very	rather	very	very	rather	rather	rather	rather	partially	rather	rather	partially	partially	partially	partially	rather	rather	partially	very	very	very	very	rather	partially	partially	partially	partially	rather not agree	not agree	rather not agree
Men	40-44	No	Rural	German	2-3 GPs	80	13	1	1to5	6to15	very	rather	rather	rather	rather	partially	rather	rather	rather	rather	partially	rather	rather	partially	partially	rather	rather	partially	partially	partially	partially	partially	partially	rather not	partially	partially	rather	partially	partially	partially	partially	rather not	rather not	rather	partially	partially	rather agree	rather not agree	rather not agree
Men	45-49	No	Rural	German	1 GP	80	12	10	1to5	1to5	very	very	rather	rather	very	partially	very	rather	very	very	rather	rather	very	rather	rather not	rather not	rather not	rather	rather	rather	partially	rather	rather	partially	partially	partially	rather	rather	rather	partially	partially	partially	partially	very	partially	very	rather not agree	partially agree	partially agree
Men	50-54	No	Rural	German	2-3 GPs	100	12	NA	1to5	6to15	very	very	rather	rather	very	rather not	rather	very	very	rather	partially	partially	rather	rather	partially	very	very	very	rather	rather	rather	partially	rather	rather	rather	rather	rather	rather	rather	partially	rather	rather	rather not	rather	rather	rather	partially agree	rather not agree	rather not agree
Men	45-49	No	Agglomeration of city	German	2-3 GPs	100	15	3	1to5	1to5	rather	rather	rather	rather	rather	rather not	rather	rather	partially	rather	partially	partially	rather	rather not	partially	rather	partially	rather	rather	partially	rather	rather	rather	rather not	rather	partially	rather	partially	partially	rather	partially	not	not	partially	partially	rather	rather agree	rather not agree	partially agree
Men	55-59	No	Agglomeration of city	German	1 GP	100	15	38	6to15	6to15	rather	rather	rather	rather	rather	rather not	rather	rather	rather	rather	partially	partially	partially	partially	partially	partially	partially	rather	rather	rather	rather	rather	rather	rather not	partially	partially	partially	partially	rather	partially	partially	partially	rather not	partially	rather	rather	partially agree	rather not agree	rather not agree
Men	45-49	No	Rural	German	2-3 GPs	60	10	2	0	1to5	very	very	very	very	very	rather	rather	rather	very	very	rather	very	very	very	rather	very	rather	very	rather	rather	rather	rather	rather	rather	rather	rather	very	rather	rather	very	very	partially	partially	very	rather	rather	partially agree	rather not agree	agree
Women	50-54	No	City	German	2-3 GPs	40	15	6	1to5	6to15	very	very	very	very	very	partially	very	very	very	very	very	rather	very	rather	partially	partially	rather	rather	rather	rather	rather	partially	partially	rather	rather	rather	rather	rather	rather	rather	rather	rather	partially	rather	rather	rather	rather not agree	rather not agree	rather not agree
Men	65+	No	Agglomeration of city	German	1 GP	100	16	10	6to15	1to5	very	rather	rather	partially	rather	rather	rather	partially	very	rather	partially	partially	partially	rather not	partially	rather not	rather	rather	partially	partially	partially	rather not	partially	rather not	partially	partially	partially	partially	partially	partially	rather	rather not	rather not	rather	partially	partially	partially agree	rather not agree	rather not agree
Women	60-64	Yes	Rural	German	2-3 GPs	60	10	5	6to15	6to15	very	very	very	very	very	very	very	very	very	very	very	very	very	very	very	very	very	very	rather	rather	rather	rather	rather	rather	very	very	very	very	rather	rather	very	very	partially	rather	rather	very	rather not agree	not agree	rather not agree
Men	55-59	No	Rural	German	1 GP	100	18	8	1to5	6to15	very	very	very	very	very	partially	rather	rather	rather	rather	partially	rather	rather	rather	rather	rather	partially	rather	very	very	very	very	very	rather	rather	rather	very	very	very	rather	rather	very	very	rather	NA	partially	rather not agree	agree	partially agree
Men	50-54	No	Agglomeration of city	German	1 GP	100	12	12	1to5	6to15	very	very	rather	very	very	rather	very	partially	rather	rather	rather	rather not	rather not	partially	rather not	partially	rather	rather	rather	rather	rather	partially	rather	partially	rather	partially	rather	rather	very	rather	rather	rather not	rather not	partially	partially	rather not	rather not agree	rather not agree	rather not agree
Men	50-54	No	City	German	3+ GPs	70	12	8	1to5	1to5	very	very	very	very	rather	partially	rather	rather	rather	rather	rather	rather	rather	rather	rather	very	rather	very	partially	partially	partially	partially	partially	rather not	rather not	rather not	partially	rather not	partially	rather not	rather not	rather not	rather not	partially	partially	partially	partially agree	not agree	partially agree
Women	35-39	No	City	German	NA	60	9	3	1to5	1to5	very	very	very	very	very	partially	very	very	very	very	very	very	very	rather	rather	very	rather	rather	partially	partially	rather	partially	rather	partially	rather	partially	rather	partially	partially	rather not	partially	partially	rather not	partially	partially	partially	partially agree	rather not agree	partially agree
Men	60-64	No	Rural	German	1 GP	100	10	4	1to5	6to15	very	rather	rather	very	very	partially	rather	rather	rather	rather	partially	partially	partially	rather	partially	rather	partially	rather	rather	rather	partially	rather	partially	rather not	partially	rather	rather	rather	partially	rather not	rather not	rather	rather not	rather	partially	partially	rather not agree	not agree	rather not agree
Men	65+	No	City	German	1 GP	85	15	6	1to5	6to15	very	very	very	very	very	rather	rather	partially	rather	partially	partially	partially	rather	partially	partially	not	rather	rather	rather	rather	rather not	rather	rather	not	partially	partially	rather	rather	rather	rather not	rather	partially	partially	rather	rather not	partially	agree	partially agree	partially agree
Men	60-64	No	Rural	German	1 GP	120	15	10	1to5	1to5	rather	partially	rather	rather	rather	partially	rather	partially	very	very	rather not	rather not	not	rather not	not	partially	rather not	rather	rather	rather	rather	very	very	rather not	rather	rather	very	very	very	rather not	rather not	rather not	not	rather	partially	rather	partially agree	partially agree	rather agree
NA	65+	No	City	German	2-3 GPs	55	15	5	1to5	1to5	very	very	rather	rather	very	rather	rather	rather	partially	rather	partially	rather	rather	partially	partially	rather	rather	partially	partially	rather	rather	partially	rather not	partially	partially	partially	rather	partially	partially	partially	partially	rather not	rather not	rather	rather not	partially	rather not agree	not agree	partially agree
Men	60-64	No	Agglomeration of city	German	1 GP	100	13	10	1to5	6to15	very	rather	rather	rather	very	rather not	rather	rather	rather	rather	rather	rather	rather	partially	partially	partially	rather	very	rather	rather	rather	partially	rather	partially	partially	partially	rather	partially	partially	rather not	rather not	not	rather not	partially	partially	rather	rather not agree	not agree	not agree
Men	55-59	No	Agglomeration of city	German	2-3 GPs	100	25	5	6to15	6to15	very	very	very	very	very	very	very	very	very	very	rather	rather	rather	rather	rather	very	very	rather	rather	rather	rather	rather	very	rather	rather	rather	rather	rather	rather	rather	rather	rather	partially	rather	rather	rather	not agree	not agree	not agree
Men	40-44	No	Rural	German	2-3 GPs	60	10	15	1to5	1to5	very	very	very	very	very	rather not	partially	partially	rather	partially	partially	rather not	partially	NA	rather not	rather not	partially	rather	partially	rather not	partially	partially	partially	rather not	partially	rather	rather	rather	rather	rather	rather	rather not	rather not	rather	partially	rather	rather agree	rather not agree	partially agree
Men	60-64	No	Agglomeration of city	German	2-3 GPs	80	15	3	1to5	6to15	very	very	very	very	very	partially	very	very	very	very	partially	rather	rather	partially	partially	rather	rather	partially	rather	rather	partially	rather	partially	partially	rather	rather	very	very	partially	rather	rather	rather not	rather not	rather	rather	partially	rather not agree	not agree	rather not agree
Men	40-44	No	Mountains	German	2-3 GPs	60	15	20	1to5	6to15	very	very	very	very	very	rather	rather	partially	very	rather	partially	partially	rather	rather not	rather not	rather not	rather not	very	rather	rather	rather	partially	rather	partially	very	rather	very	very	very	partially	very	partially	partially	rather	rather	very	rather not agree	rather not agree	rather not agree
Men	45-49	No	City	German	2-3 GPs	80	14	3	1to5	1to5	very	very	rather	rather	rather	partially	rather	rather	rather	very	rather	rather	rather	partially	partially	rather	rather	rather	rather	rather	rather	rather	rather	rather	rather	rather	rather	rather	rather	rather	partially	partially	partially	rather	partially	partially	rather not agree	rather not agree	partially agree
Men	45-49	No	Rural	German	2-3 GPs	100	13	13	1to5	6to15	very	very	rather	very	very	partially	very	very	very	very	very	very	very	very	very	very	very	very	rather	rather	partially	rather	rather	rather	rather	rather	rather	rather	rather	rather	rather	rather	rather	rather	rather	rather	rather not agree	rather not agree	rather not agree
Men	50-54	No	Agglomeration of city	German	1 GP	100	12	5	1to5	6to15	very	very	very	very	very	very	very	very	very	very	very	very	very	very	very	very	very	very	rather	partially	rather not	rather not	rather not	rather	partially	rather not	rather	partially	rather	rather not	rather not	not	not	not	rather not	partially	rather not agree	not agree	not agree
Men	60-64	No	Rural	German	1 GP	100	15	8	6to15	6to15	very	rather	rather	rather	rather	partially	rather	rather	rather	rather	rather	rather	very	rather	partially	rather	rather	rather	rather	rather	partially	rather	rather	partially	partially	rather	rather	rather	rather	partially	partially	rather	partially	rather	partially	partially	not agree	not agree	not agree
Women	35-39	No	City	German	2-3 GPs	50	14	1	0	1to5	very	very	very	very	very	partially	very	very	very	rather	rather	rather	rather	partially	partially	very	rather	very	very	very	very	rather	very	partially	rather	partially	very	partially	very	partially	partially	rather not	rather	partially	rather	rather	partially agree	partially agree	partially agree
Men	45-49	No	Rural	German	1 GP	100	15	10	16+	6to15	very	very	rather	rather	rather	rather not	partially	partially	rather	very	partially	partially	partially	rather not	partially	rather not	partially	NA	rather	rather	rather	rather	rather	partially	rather	partially	rather	rather	rather	rather not	rather not	rather not	rather not	rather	partially	rather not	not agree	not agree	not agree
Men	60-64	No	Rural	German	1 GP	100	15	3	1to5	1to5	very	very	very	very	very	partially	very	rather	very	very	rather	partially	partially	rather not	rather not	partially	rather	very	very	very	very	very	very	partially	very	rather	very	rather	very	rather not	rather not	rather not	not	rather	partially	very	not agree	not agree	not agree
Men	55-59	No	Rural	German	1 GP	100	15	5	1to5	6to15	very	very	very	very	very	rather	rather	rather	rather	very	rather	rather	rather	rather	partially	rather	partially	partially	rather	rather	partially	partially	partially	rather	partially	partially	rather	rather	rather	partially	partially	partially	rather not	partially	partially	partially	partially agree	rather not agree	partially agree
Women	55-59	No	City	German	2-3 GPs	40	12	2	1to5	1to5	very	very	rather	rather	very	rather	rather	rather	very	very	rather	rather	very	rather	rather	rather	rather	very	rather	rather	rather	rather not	rather	partially	rather	rather	rather	partially	rather	partially	rather	partially	not	rather	partially	partially	agree	rather not agree	rather agree
Men	50-54	No	Agglomeration of city	Italian	1 GP	100	12	36	1to5	6to15	very	very	very	very	very	NA	very	very	very	very	rather	rather not	rather	rather not	rather not	rather	rather	very	rather	rather	partially	partially	rather not	rather not	rather	rather	rather	rather	rather	rather	rather	rather	not	rather	rather	rather	rather not agree	not agree	not agree
Men	45-49	No	City	Italian	1 GP	100	12	16	1to5	1to5	very	rather	rather	rather	rather	partially	very	very	very	very	very	very	very	rather	very	rather	rather	very	rather	rather	rather	rather	rather	partially	rather	rather	rather	partially	partially	partially	partially	partially	partially	rather	partially	rather	partially agree	partially agree	rather agree
Men	65+	No	Rural	Italian	1 GP	100	12	NA	1to5	16+	very	very	rather	very	rather	rather	very	very	very	rather	rather	rather	very	very	very	rather	very	rather	rather	rather	rather	partially	rather	partially	rather	partially	rather	rather	rather	partially	partially	rather	partially	rather	partially	partially	not agree	not agree	not agree
Men	60-64	No	City	Italian	2-3 GPs	100	8	8	1to5	1to5	very	very	very	very	very	rather	very	very	very	very	rather	rather	rather	rather	rather	very	very	very	rather	rather	rather	rather	rather	rather	rather	rather	rather	rather	rather	rather	rather	rather	rather	rather	rather	rather	rather agree	agree	partially agree
Men	45-49	No	City	Italian	1 GP	100	7	70	0	0	very	very	very	very	very	rather	rather	very	rather	very	rather	rather	rather	rather	rather	very	very	very	rather	rather	rather	rather	rather	partially	partially	partially	rather	partially	partially	rather not	rather not	rather	rather not	rather	partially	rather	not agree	not agree	not agree
Men	60-64	Yes	Rural	Italian	1 GP	100	15	10	16+	6to15	very	rather	rather	very	very	rather	very	rather	very	very	very	rather	rather	rather	rather	very	rather	very	rather	rather	partially	partially	rather	partially	rather	rather	rather	rather	rather	partially	partially	rather not	partially	partially	partially	rather	not agree	not agree	not agree
Men	35-39	No	Mountains	Italian	2-3 GPs	100	8	8	0	6to15	very	very	very	very	very	partially	rather	rather	rather	very	partially	partially	partially	partially	partially	rather not	partially	very	rather	rather	rather	rather	rather	rather not	rather	rather	rather	very	partially	partially	rather	partially	rather not	rather	rather	rather	rather agree	not agree	rather agree
Women	45-49	Yes	Rural	Italian	2-3 GPs	100	13	8	0	1to5	very	very	very	very	very	rather	very	rather	rather	very	rather	rather	rather	partially	rather	partially	rather	very	rather	rather	rather	partially	partially	partially	partially	rather not	partially	partially	rather not	rather not	rather not	rather not	rather not	partially	partially	rather	rather not agree	not agree	not agree
Men	45-49	No	Mountains	Italian	1 GP	20	8	4	1to5	1to5	very	very	very	very	very	partially	rather	rather	very	very	very	rather	rather	partially	very	partially	partially	very	rather	rather	rather	rather	rather	rather	rather	rather	rather	rather	rather	partially	partially	rather not	partially	rather	rather	rather	not agree	not agree	not agree
Women	40-44	Yes	City	Italian	2-3 GPs	100	4	20	6to15	6to15	very	very	very	very	very	very	very	very	very	very	very	very	very	very	very	very	very	very	very	very	very	very	rather	rather	partially	rather	partially	partially	rather	partially	partially	rather	very	partially	rather	very	rather not agree	not agree	not agree
[truncated: 4 more columns]
