# Supplementary material for: General Practitioners’ Attitudes towards Essential Competencies in End-of-Life Care: A Cross-Sectional Survey
Source: PLoS One. 2017 Feb 1;12(2):e0170168. doi: 10.1371/journal.pone.0170168 (PMC5287469; doi:10.1371/journal.pone.0170168)
Supplement: S1 Table — The descriptive statistic encompass number of valid cases (n), mean, standard deviation (sd), median (standard), minimum (min), maximum (max), skew, kurtosis, standard error (se). Furthermore, frequencies (percentages of responses in each category) for each response category are presented. (XLSX) [file pone.0170168.s004.xlsx]

## Sheet: Sheet1
	n	mean	sd	median	trimmed	mad	min	max	range	skew	kurtosis	se	veryimportant	important	partiallyimportant	ratherunimportant	unimportant
Pain	575	4.83652	0.392954	5	4.93059	0	3	5	2	-2.23618	4.1743	0.0163873	84.5217	14.6087	0.869565	0	0
Nausea	575	4.59652	0.548029	5	4.65727	0	3	5	2	-0.925191	-0.203236	0.0228544	62.6087	34.4348	2.95652	0	0
Constipation	574	4.46167	0.606332	5	4.52609	0	3	5	2	-0.650608	-0.534765	0.0253078	52.0906	41.9861	5.92334	0	0
Delir	575	4.6087	0.529539	5	4.66161	0	3	5	2	-0.862006	-0.424468	0.0220833	62.9565	34.9565	2.08696	0	0
Depression	574	4.64634	0.523792	5	4.71087	0	3	5	2	-1.07673	0.0643997	0.0218627	66.899	30.8362	2.26481	0	0
Nutrition	573	3.23386	0.820054	3	3.23094	1.4826	1	5	4	0.0784923	-0.125563	0.0342582	5.93368	29.1449	48.3421	15.5323	1.04712
Relatives	575	4.4	0.657309	4	4.4859	1.4826	2	5	3	-0.786299	0.173571	0.0274117	48.8696	42.9565	7.47826	0.695652	0
Grief	572	4.23252	0.697852	4	4.30568	1.4826	2	5	3	-0.566694	-0.0250147	0.0291786	37.4126	49.6503	11.7133	1.22378	0
Communication	575	4.51478	0.612905	5	4.59002	0	2	5	3	-1.00795	0.64237	0.0255599	57.2174	37.5652	4.69565	0.521739	0
Decisions	571	4.42732	0.667193	5	4.52735	0	2	5	3	-0.848134	0.0298213	0.0279212	52.1891	38.8792	8.4063	0.525394	0
Advance directives	574	3.86063	0.795768	4	3.88043	1.4826	1	5	4	-0.306766	-0.262831	0.0332147	21.0801	48.2578	26.4808	4.00697	0.174216
Suicidal wish	572	3.86538	0.8542	4	3.92576	1.4826	1	5	4	-0.564772	0.0640151	0.0357159	22.5524	48.951	21.5035	6.46853	0.524476
Wish to die	569	4.16696	0.749576	4	4.23632	1.4826	1	5	4	-0.707303	0.598419	0.0314239	35.1494	48.6819	14.2355	1.58172	0.351494
Spiritual	570	3.70351	0.926938	4	3.75877	1.4826	1	5	4	-0.320035	-0.384928	0.0388252	21.0526	38.5965	31.0526	8.24561	1.05263
Culture	569	3.54657	0.92216	4	3.56674	1.4826	1	5	4	-0.170145	-0.583259	0.038659	15.29	38.1371	33.2162	12.6538	0.702988
Own emotional burden	574	3.97038	0.878775	4	4.0587	1.4826	1	5	4	-0.651213	-0.117779	0.0366794	29.2683	46.1672	17.0732	7.31707	0.174216
Crisis anticipation	574	3.97213	0.796539	4	4.01957	1.4826	2	5	3	-0.467392	-0.199153	0.0332469	25.9582	49.6516	20.0348	4.3554	0
Coordination healthcare networks	574	4.2439	0.747134	4	4.33043	1.4826	1	5	4	-0.778509	0.419638	0.0311848	40.7666	44.9477	12.3693	1.74216	0.174216
