# Supplementary material for: General Practitioners’ Attitudes towards Essential Competencies in End-of-Life Care: A Cross-Sectional Survey
Source: PLoS One. 2017 Feb 1;12(2):e0170168. doi: 10.1371/journal.pone.0170168 (PMC5287469; doi:10.1371/journal.pone.0170168)
Supplement: S3 Table — The descriptive statistic encompass number of valid cases (n), mean, standard deviation (sd), median (standard), minimum (min), maximum (max), skew, kurtosis, standard error (se). Furthermore, frequencies (percentages of responses in each category) for each response category are presented. (XLSX) [file pone.0170168.s006.xlsx]

## Sheet: Sheet1
	n	mean	sd	median	min	max	range	skew	kurtosis	se	Frequency_disagree	Frequency_rather_disagree	Frequency_partially_agree	Frequency_agree	Frequency_fully_agree
Lack_of_time	574	1.79094	1.20421	2	0	4	4	0.207889	-0.906195	0.0502625	15.331	29.4425	25.6098	20.0348	9.58188
Unsatisfactory_remuneration	573	0.891798	0.99763	1	0	4	4	1.3139	1.601	0.0416766	41.1867	39.267	12.3909	3.4904	3.66492
Incompatibility_with_other_duties	571	1.51489	1.09434	1	0	4	4	0.346955	-0.62457	0.0457968	19.4396	33.275	27.8459	15.2364	4.20315
Better_training_of_other_specialists	575	1.73913	1.05499	2	0	4	4	0.16913	-0.515639	0.0439963	12.5217	29.0435	35.8261	17.2174	5.3913
Do_not_do_home_visits	575	0.441739	0.881279	0	0	4	4	2.26564	4.91921	0.0367519	73.7391	14.7826	7.13043	2.26087	2.08696
Feel_like_there_is_inadequate_support	574	1.0453	0.877111	1	0	4	4	0.640403	0.307449	0.0366099	29.2683	42.6829	23.5192	3.3101	1.21951
Too_high_own_emotional_burden	575	0.716522	0.792817	1	0	4	4	0.987396	0.742247	0.0330628	85.0435	0	12.3478	2.26087	0.347826
