# Supplementary material for: General Practitioners’ Attitudes towards Essential Competencies in End-of-Life Care: A Cross-Sectional Survey
Source: PLoS One. 2017 Feb 1;12(2):e0170168. doi: 10.1371/journal.pone.0170168 (PMC5287469; doi:10.1371/journal.pone.0170168)
Supplement: S4 Table — Provides item-total correlations (Item.total), item-total correlation scored without item (Item.Tot.woi), standard deviation in items (Sample.SD), reliability indices (Item.Reliab), reliability indices scored without item (Item.Rel.woi). (XLSX) [file pone.0170168.s007.xlsx]

## Sheet: Sheet1
	Sample.SD	Item.total	Item.Tot.woi	Item.Reliab	Item.Rel.woi
Pain	0.399907	0.348779	0.301898	0.139351	0.12062
Nausea	0.551142	0.513205	0.457478	0.282589	0.251904
Constipation	0.605197	0.572223	0.515635	0.34599	0.311775
Delir	0.532156	0.544913	0.49347	0.289713	0.262362
Depression	0.525468	0.579047	0.530876	0.303992	0.278703
Nutrition	0.827797	0.503245	0.416271	0.416203	0.344272
Relatives	0.651811	0.582372	0.522095	0.379249	0.339996
Grief	0.700537	0.69614	0.644454	0.487225	0.45105
Communication	0.615155	0.59051	0.534615	0.362922	0.32857
Decisions	0.663591	0.598896	0.539124	0.397058	0.35743
Advance directives	0.798417	0.602547	0.529956	0.480643	0.422738
Suicidal wish	0.846773	0.686974	0.621761	0.581178	0.526008
Wish to die	0.742436	0.678765	0.621278	0.503478	0.460837
Spiritual	0.922229	0.649922	0.572031	0.598828	0.52706
Culture	0.910949	0.68051	0.608645	0.619342	0.553937
Own emotional burden	0.879461	0.670952	0.600338	0.589536	0.52749
Crisis anticipation	0.787381	0.639498	0.57273	0.503067	0.450543
Coordination healthcare networks	0.755547	0.535752	0.460069	0.404415	0.347285
