# Supplementary material for: General Practitioners’ Attitudes towards Essential Competencies in End-of-Life Care: A Cross-Sectional Survey
Source: PLoS One. 2017 Feb 1;12(2):e0170168. doi: 10.1371/journal.pone.0170168 (PMC5287469; doi:10.1371/journal.pone.0170168)
Supplement: S5 Table — Provides item-total correlations (Item.total), item-total correlation scored without item (Item.Tot.woi), standard deviation in items (Sample.SD), reliability indices (Item.Reliab), reliability indices scored without item (Item.Rel.woi). (XLSX) [file pone.0170168.s008.xlsx]

## Sheet: Sheet1
Item	Sample.SD	Item.total	Item.Tot.woi	Item.Reliab	Item.Rel.woi
Recognition and treatment of pain	0.559412	0.554097	0.503955	0.309654	0.281633
Recognition and treatment of nausea/vomitus	0.608386	0.566608	0.512838	0.344367	0.311687
Recognition and treatment of constipation/ileus	0.661013	0.576395	0.518552	0.380618	0.342422
Recognition and treatment of agitation/delir	0.725223	0.628991	0.570723	0.455696	0.413481
Recognition and treatment of anxiety/depression	0.689041	0.622627	0.56682	0.42858	0.390165
Nutrition counseling	0.833156	0.478873	0.394608	0.398571	0.328437
Care for the family	0.675395	0.702558	0.656892	0.474023	0.443211
Cope with bereavement and grief	0.698076	0.672561	0.621582	0.469023	0.433471
Communication	0.629291	0.63674	0.5875	0.400288	0.369333
Decisions at the end of life	0.698926	0.656124	0.603165	0.458116	0.42114
Advanced directives	0.72755	0.58901	0.526199	0.4281	0.382448
Cope with suicidal wishes	0.965375	0.619432	0.538274	0.597377	0.51911
Cope with wishes to die	0.902597	0.655137	0.584886	0.590725	0.527381
Cope with spiritual needs	1.03269	0.50756	0.404691	0.523623	0.417498
Palliative care of people of different culture group	0.995074	0.547269	0.453284	0.54402	0.450594
Cope with own emotional burden	0.744561	0.562485	0.495344	0.418379	0.36844
Anticipation of crisis	0.73845	0.662201	0.606718	0.488506	0.447577
Coordination of networked health care	0.780156	0.592316	0.524954	0.461629	0.40913
