# Supplementary material for: General Practitioners’ Attitudes towards Essential Competencies in End-of-Life Care: A Cross-Sectional Survey
Source: PLoS One. 2017 Feb 1;12(2):e0170168. doi: 10.1371/journal.pone.0170168 (PMC5287469; doi:10.1371/journal.pone.0170168)
Supplement: S6 Table — Provides item-total correlations (Item.total), item-total correlation scored without item (Item.Tot.woi), standard deviation in items (Sample.SD), reliability indices (Item.Reliab), reliability indices scored without item (Item.Rel.woi). (XLSX) [file pone.0170168.s009.xlsx]

## Sheet: Sheet1
	Sample.SD	Item.total	Item.Tot.woi	Item.Reliab	Item.Rel.woi
eolc24a	1.19985	0.782602	0.640982	0.938177	0.768404
eolc24b	1.00126	0.606008	0.437263	0.606236	0.437428
eolc24c	1.09497	0.755808	0.618976	0.826857	0.677162
eolc24d	1.05214	0.55822	0.367476	0.586805	0.386294
eolc24e	0.867111	0.611256	0.469966	0.529558	0.407152
eolc24f	0.878676	0.684583	0.559586	0.600996	0.491261
eolc24g	0.789002	0.601407	0.472762	0.474092	0.372681
