# Supplementary material for: General Practitioners’ Attitudes towards Essential Competencies in End-of-Life Care: A Cross-Sectional Survey
Source: PLoS One. 2017 Feb 1;12(2):e0170168. doi: 10.1371/journal.pone.0170168 (PMC5287469; doi:10.1371/journal.pone.0170168)
Supplement: S7 Table — Spearman correlation coefficient was used. (XLSX) [file pone.0170168.s010.xlsx]

## Sheet: Sheet1
	Pain	Nausea	Constipation	Delir	Depression	Nutrition	Relatives	Grief	Communication	Decisions	Advance_Directives	Suicidal_Wish	Wish_to_Die	Spiritual	Culture	Own_Emotional_Burden	Crisis_Anticipation	Coordination_Healthcare_Networks
Pain	1	0.722507	0.585998	0.543645	0.500842	0.19661	0.329562	0.230687	0.25525	0.320541	0.254507	0.193847	0.228323	0.114009	0.187171	0.163373	0.257341	0.268693
Nausea	0.722507	1	0.634024	0.566169	0.459311	0.228091	0.315933	0.268699	0.250787	0.283733	0.278226	0.237313	0.239215	0.139395	0.194742	0.160389	0.251925	0.252593
Constipation	0.585998	0.634024	1	0.539438	0.455556	0.244706	0.333589	0.259795	0.27954	0.277489	0.260149	0.190476	0.200859	0.141021	0.212308	0.221832	0.269943	0.309901
Delir	0.543645	0.566169	0.539438	1	0.609293	0.272273	0.357043	0.308927	0.24979	0.329841	0.285121	0.297326	0.29175	0.214653	0.28803	0.180409	0.359047	0.361879
Depression	0.500842	0.459311	0.455556	0.609293	1	0.228414	0.396611	0.351649	0.349899	0.330782	0.311662	0.311905	0.303656	0.220847	0.206805	0.217301	0.321915	0.306561
Nutrition	0.19661	0.228091	0.244706	0.272273	0.228414	1	0.222218	0.242759	0.17099	0.218588	0.199908	0.209478	0.184998	0.200543	0.264464	0.161474	0.260266	0.256255
Relatives	0.329562	0.315933	0.333589	0.357043	0.396611	0.222218	1	0.63984	0.557749	0.438548	0.367315	0.315461	0.388696	0.290757	0.218757	0.3033	0.461657	0.374388
Grief	0.230687	0.268699	0.259795	0.308927	0.351649	0.242759	0.63984	1	0.564656	0.471014	0.363098	0.367489	0.397626	0.380695	0.196401	0.370763	0.429107	0.319879
Communication	0.25525	0.250787	0.27954	0.24979	0.349899	0.17099	0.557749	0.564656	1	0.454481	0.321701	0.320455	0.353039	0.294156	0.187178	0.397495	0.378733	0.346255
Decisions	0.320541	0.283733	0.277489	0.329841	0.330782	0.218588	0.438548	0.471014	0.454481	1	0.459473	0.401612	0.482652	0.258665	0.222228	0.343317	0.45647	0.305394
Advance_Directives	0.254507	0.278226	0.260149	0.285121	0.311662	0.199908	0.367315	0.363098	0.321701	0.459473	1	0.40106	0.45016	0.156536	0.164656	0.257334	0.275015	0.32327
Suicidal_Wish	0.193847	0.237313	0.190476	0.297326	0.311905	0.209478	0.315461	0.367489	0.320455	0.401612	0.40106	1	0.702201	0.284579	0.323532	0.295599	0.36811	0.321104
Wish_to_Die	0.228323	0.239215	0.200859	0.29175	0.303656	0.184998	0.388696	0.397626	0.353039	0.482652	0.45016	0.702201	1	0.345354	0.259974	0.35257	0.404358	0.317188
Spiritual	0.114009	0.139395	0.141021	0.214653	0.220847	0.200543	0.290757	0.380695	0.294156	0.258665	0.156536	0.284579	0.345354	1	0.39409	0.211578	0.270536	0.20412
Culture	0.187171	0.194742	0.212308	0.28803	0.206805	0.264464	0.218757	0.196401	0.187178	0.222228	0.164656	0.323532	0.259974	0.39409	1	0.209475	0.325683	0.255549
Own_Emotional_Burden	0.163373	0.160389	0.221832	0.180409	0.217301	0.161474	0.3033	0.370763	0.397495	0.343317	0.257334	0.295599	0.35257	0.211578	0.209475	1	0.380481	0.307592
Crisis_Anticipation	0.257341	0.251925	0.269943	0.359047	0.321915	0.260266	0.461657	0.429107	0.378733	0.45647	0.275015	0.36811	0.404358	0.270536	0.325683	0.380481	1	0.433202
Coordination_Healthcare_Networks	0.268693	0.252593	0.309901	0.361879	0.306561	0.256255	0.374388	0.319879	0.346255	0.305394	0.32327	0.321104	0.317188	0.20412	0.255549	0.307592	0.433202	1
Average inter-item correlation	0.316084
