# Supplementary material for: General Practitioners’ Attitudes towards Essential Competencies in End-of-Life Care: A Cross-Sectional Survey
Source: PLoS One. 2017 Feb 1;12(2):e0170168. doi: 10.1371/journal.pone.0170168 (PMC5287469; doi:10.1371/journal.pone.0170168)
Supplement: S8 Table — Spearman correlation coefficient was used. (XLSX) [file pone.0170168.s011.xlsx]

## Sheet: Sheet1
	Pain	Nausea	Constipation	Delir	Depression	Nutrition	Relatives	Grief	Communication	Decisions	Advance directives	Suicidal wish	Wish to die	Spiritual	Culture	Own emotional burden	Crisis anticipation	Coordination healthcare networks
Pain	1	0.495545	0.37302	0.344022	0.369263	0.176425	0.210675	0.107477	0.101583	0.16915	0.122718	0.164424	0.177744	0.0181262	0.0566518	0.0781128	0.108377	0.219952
Nausea	0.495545	1	0.683943	0.505027	0.438657	0.218192	0.300631	0.223145	0.186779	0.25708	0.18557	0.232754	0.279551	0.183889	0.193414	0.17051	0.200677	0.239453
Constipation	0.37302	0.683943	1	0.569644	0.478441	0.315418	0.334934	0.298998	0.233682	0.294525	0.208203	0.288402	0.299982	0.245253	0.2613	0.243379	0.255342	0.288438
Delir	0.344022	0.505027	0.569644	1	0.613043	0.279818	0.318713	0.26637	0.213047	0.274648	0.173434	0.214189	0.27558	0.204154	0.272699	0.279378	0.27049	0.258846
Depression	0.369263	0.438657	0.478441	0.613043	1	0.295491	0.358458	0.348152	0.318735	0.320562	0.188998	0.282088	0.284472	0.192589	0.256279	0.304215	0.288519	0.341237
Nutrition	0.176425	0.218192	0.315418	0.279818	0.295491	1	0.247967	0.297542	0.161735	0.248638	0.268097	0.241071	0.25195	0.255716	0.271449	0.220373	0.244415	0.215497
Relatives	0.210675	0.300631	0.334934	0.318713	0.358458	0.247967	1	0.552772	0.413162	0.296754	0.234709	0.298116	0.313762	0.300884	0.263175	0.346221	0.313708	0.352453
Grief	0.107477	0.223145	0.298998	0.26637	0.348152	0.297542	0.552772	1	0.534215	0.445324	0.385691	0.435463	0.406561	0.402595	0.415178	0.482061	0.400863	0.313899
Communication	0.101583	0.186779	0.233682	0.213047	0.318735	0.161735	0.413162	0.534215	1	0.503808	0.28869	0.372542	0.397163	0.302439	0.309478	0.372488	0.37753	0.333987
Decisions	0.16915	0.25708	0.294525	0.274648	0.320562	0.248638	0.296754	0.445324	0.503808	1	0.376954	0.39899	0.406323	0.307256	0.277605	0.256257	0.31728	0.293152
Advance directives	0.122718	0.18557	0.208203	0.173434	0.188998	0.268097	0.234709	0.385691	0.28869	0.376954	1	0.472354	0.385568	0.364803	0.428407	0.384921	0.301819	0.273255
Suicidal wish	0.164424	0.232754	0.288402	0.214189	0.282088	0.241071	0.298116	0.435463	0.372542	0.39899	0.472354	1	0.734641	0.434631	0.472955	0.451061	0.374678	0.270254
Wish to die	0.177744	0.279551	0.299982	0.27558	0.284472	0.25195	0.313762	0.406561	0.397163	0.406323	0.385568	0.734641	1	0.462626	0.4326	0.378369	0.347439	0.264804
Spiritual	0.0181262	0.183889	0.245253	0.204154	0.192589	0.255716	0.300884	0.402595	0.302439	0.307256	0.364803	0.434631	0.462626	1	0.585636	0.477825	0.415584	0.240838
Culture	0.0566518	0.193414	0.2613	0.272699	0.256279	0.271449	0.263175	0.415178	0.309478	0.277605	0.428407	0.472955	0.4326	0.585636	1	0.53971	0.484022	0.260093
Own emotional burden	0.0781128	0.17051	0.243379	0.279378	0.304215	0.220373	0.346221	0.482061	0.372488	0.256257	0.384921	0.451061	0.378369	0.477825	0.53971	1	0.534744	0.303166
Crisis anticipation	0.108377	0.200677	0.255342	0.27049	0.288519	0.244415	0.313708	0.400863	0.37753	0.31728	0.301819	0.374678	0.347439	0.415584	0.484022	0.534744	1	0.389559
Coordination healthcare networks	0.219952	0.239453	0.288438	0.258846	0.341237	0.215497	0.352453	0.313899	0.333987	0.293152	0.273255	0.270254	0.264804	0.240838	0.260093	0.303166	0.389559	1
Average inter-item correlation	0.315641
