# Supplementary material for: General Practitioners’ Attitudes towards Essential Competencies in End-of-Life Care: A Cross-Sectional Survey
Source: PLoS One. 2017 Feb 1;12(2):e0170168. doi: 10.1371/journal.pone.0170168 (PMC5287469; doi:10.1371/journal.pone.0170168)
Supplement: S9 Table — Spearman correlation coefficient was used. (XLSX) [file pone.0170168.s012.xlsx]

## Sheet: Sheet1
	Lack_of_time	Unsatisfactory_remuneration	Incompatibility_with_other_duties	Better_training_of_other_specialists	Do_not_do_home_visits	Feel_like_there_is_inadequate_support	Too_high_own_emotional_burden
Lack_of_time	1	0.386018	0.678924	0.33119	0.377363	0.36835	0.315778
Unsatisfactory_remuneration	0.386018	1	0.439349	0.0841246	0.314395	0.377971	0.277924
Incompatibility_with_other_duties	0.678924	0.439349	1	0.283294	0.34895	0.363766	0.297908
Better_training_of_other_specialists	0.33119	0.0841246	0.283294	1	0.240836	0.357669	0.297286
Do_not_do_home_visits	0.377363	0.314395	0.34895	0.240836	1	0.399814	0.371315
Feel_like_there_is_inadequate_support	0.36835	0.377971	0.363766	0.357669	0.399814	1	0.565692
Too_high_own_emotional_burden	0.315778	0.277924	0.297908	0.297286	0.371315	0.565692	1
Average inter-item correlation	0.356091
