# Supplementary material for: General Practitioners’ Attitudes towards Essential Competencies in End-of-Life Care: A Cross-Sectional Survey
Source: PLoS One. 2017 Feb 1;12(2):e0170168. doi: 10.1371/journal.pone.0170168 (PMC5287469; doi:10.1371/journal.pone.0170168)
Supplement: S10 Table — The descriptive statistic encompass number of valid cases (n), mean, standard deviation (sd), median (standard), median absolute deviation (from the median) minimum (min), maximum (max), skew, kurtosis, standard error (se). (XLSX) [file pone.0170168.s013.xlsx]

## Sheet: Sheet1
	n	mean	sd	median	mad	min	max	range	skew	kurtosis	se
Mean score of confidence across all EOLC competencies	493	3.57742	0.454422	3.55556	0.41	1.72222	5	3.27778	0.0466262	0.844659	0.0204661
Mean score of importance across all EOLC competencies	546	4.1862	0.427324	4.22222	0.41	2.33333	5	2.66667	-0.282146	0.11784	0.0182878
Mean score of reasons to refer terminally ill patients to a specialist	566	1.15598	0.652394	1.14286	0.64	0	3.57143	3.57143	0.373572	-0.0661664	0.0274222
